# Supplementary material for: Sequenced BAC anchored reference genetic map that reconciles the ten individual chromosomes of Brassica rapa
Source: BMC Genomics. 2009 Sep 15;10:432. doi: 10.1186/1471-2164-10-432 (PMC2761421; doi:10.1186/1471-2164-10-432)
Supplement: Additional file 1 — Details of the 367 BAC sequence derived SSR primers including 191 newly mapped SSR markers. [file 1471-2164-10-432-S1.xls]

## Sheet: supp_Table1
Additional file 1. Details of the 367 BAC sequence derived SSR primers including 191 newly mapped SSR markers
Marker ID	BAC ID	Primer		Polymorphism	Amplicon size
		Left	Right		Caculated using BAC sequence (bp)	Estimated as band size on mapping gel (bp)
cnu_m001a	KBrH010M08	GAAACTCCCAAAGCCAATGA	TCAATCTCTTCCAGCCACAA	x	167	non-specific amplification
cnu_m002a	KBrH070D09	CAAATGCAGCAGCGATTAAA	CGGGGGTTGCAGAAAGATA	O	244	248
cnu_m003a	KBrH085A21	CATTCCCTTTTGGTGTTGCT	TTCACTCTCGAGACCTCTTTGA	x	183	non-specific amplification
cnu_m004a	KBrH105A17	AAAGGGACATTATTGGCTTTCA	AAGGTGATCCGTCTGAAGGT	x	171	175
cnu_m005a	KBrH123K18	AGGAGTCTCGTTCCGTGAGA	TTGAAATTAAGTCGAGCAAACAA	x	118	115
cnu_m006a	KBrH001H24	TTTCGGTTTGGTTTGGTTTC	CAAACTAGTTGGATTCACAATTATACA	O	146	138
cnu_m007a	KBrH015H17	TTGAACCCACGAAAACTTCC	TGTCTGCATTCTTTGGATGG	x	175	180, 177
cnu_m008a	KBrH081N08	GTTGCTGGGCTTGCAGTTAT	GAGCGTACCAGCAACCTCTC	O	182	180
cnu_m009a	KBrH138P04	GTTTTGTGGCCTTCGAGTTT	TTTGGAGACATACAAATCGTTAAGAG	x	196	190
cnu_m010a	KBrH002D01	TGTTTTCCCCCTTGTCTCAC	ACCTTGGCTCCTCCACCTAT	x	178	175, 165, 147, 142
cnu_m011a	KBrH042F19	TCGCGAGGAATAGAACGAAT	GGAACCTTCTCGATGGTTTTT	x	245	240
cnu_m012a	KBrH080L24	TGCGTCCTCCAACTTTCTTT	CGCTCTGTCACGGTTACATC	x	199	120
cnu_m013a	KBrH102A07	GCAACCCTAAGTCCCCATTT	TCGAATCATGCATCATCACC	x	190	237
cnu_m014a	KBrH121P05	TCAATGAAATTGTTAAAATACAGCAA	TTCCATATTAAGCTTCTATTTCTTTCA	x	180	175
cnu_m015a	KBrH125N23	CCGGTATGAATATTCCATTGCTA	TGAAATCTTCCTCCCAAAGAAA	x	200	200
cnu_m016a	KBrH004A06	GGTGAATGGAATCTTGTCTTGA	CCCAACAATCCCAGAAACAC	O	169	167
cnu_m017a	KBrH020D15	TTGTCAATGTTCGTTCAAAACTT	AAATAAATTAAACAACCACAATAACCA	x	327	non-specific amplification
cnu_m018a	KBrH097M21	TAGATTTTGACCCGCGCTTT	GGCCCATTTTAGTCTGGACA	x	317	Not amplified
cnu_m019a	KBrH010M08	TATATCAGTGCCGTGCGAAG	TTTGGTGAAGAAAATTTAGAAAACG	x	176	185, 177
cnu_m020a	KBrH085A21	GGCTCTCCTCATCGTCAAAA	AATTCCGATTGCGACAAAAC	O	174	180
cnu_m021a	KBrH105A17	TCTAAGCAATCATTTTCTTGTTTTT	GTTTACATTTGTGGGCTGGA	x	273	270
cnu_m022a	KBrH123K18	ACTCCCTGACACTGCTTCGT	CGGCACTGTGAAGTTCGTTA	x	165	160
cnu_m023a	KBrH015H17	TCTCCCTCTCTACGGACGAA	AAGGGTGTCTTCAGCTCCAA	x	133	130
cnu_m024a	KBrH002D01	TTCTTCCTTCAGCTCGCTTG	CGTCGTCACGCTAAATTCAA	x	178	170, 165
cnu_m025a	KBrH010M08	CGCGTTTCCCTGTAAACTTC	ACCGTTGACCATCCCATAAA	x	137	133
cnu_m026a	KBrH105A17	GTGCTAAACTGGCGCAGAA	CAGTGGCAGCAGCTTACAAA	x	195	190
cnu_m027a	KBrH015H17	ACCTCACCAGGATCTCTCACT	GGCTGCTGCCTCATATAACC	x	147	140
cnu_m028a	KBrH042F19	GCTTGAACCATAAGAAACTCTAAACA	TAGGGATGGTGGGGAACATA	x	121	120
cnu_m029a	KBrH080L24	TACCCATTGGTGTCCTCCAG	TCGTTCTCGAATGTGAATTGTC	O	200	202
cnu_m030a	KBrH102A07	GAAACAAATTATTTAAAAATCAGACCA	TGGAACAATCCGTAAAACTATGC	O	199	200
cnu_m031a	KBrH121P05	ATTTGATCCATCGCACGTTT	GATTAGGCGAGCGCATAGAG	x	184	175
cnu_m032a	KBrH004A06	TGAGCGTTAAGCAATCCTGA	TGAATTTGCTACTTGTCTTTGC	x	194	115
cnu_m033a	KBrH020D15	CATGCAACTTCGCATACCAC	TGGTGCGTTCAAAACACAAG	x	140	135
cnu_m034a	KBrH097M21	TCACCGCCATAATTTGATCC	CCCTCTCAACAAGGTATGCAA	O	186	187
cnu_m035a	KBrB034A02	TATATGCGGGCAAGGCTACT	CGTGTCCATGTGTTTGTGGT	x	134	127
cnu_m036a	KBrB005J17	AGCACAGTCAAAACTCAGAATGA	AGGCATGCGCTCTCTATCTC	x	165	155
cnu_m037a	KBrB073F16	CCTAGTTCCTTGCACTCATGC	TTGTCTTTCAGATTGAAAACTTCG	O	199	200
cnu_m038a	KBrB084K02	GGCATGTGTCAATGAGTTGG	CTCCCACTCCTCCATTCAAC	O	193	200
cnu_m039a	KBrH006P24	CGGGTGTTTATTTTCAGTTT	CATGTAACGGTTTTAAATAATTG	O	175	147, 170
cnu_m040a	KBrB021P15	AAAGCATACACATTTTAGGGAAGC	TCAAACGCAAATTCAATAAGACA	x	147	non-specific amplification
cnu_m041a	KBrB043L15	ACCCCACCACAACCATCTT	GACGAAGCTGATGGGATGAT	x	149	133, 143
cnu_m042a	KBrB074J14	ATCATTATCTATCACCAAAACAAAAA	TTTTCAAATAAACCATATAAACAATCG	x	169	165
cnu_m043a	KBrB086N06	AACTGGAAACTCCTTGGCACT	GTCCAACTTGATGCATTTCG	x	196	195
cnu_m044a	KBrB034A02	TGTTTTGATCTTTACTGTTTTTGGA	AATGTTTTTATATCACTATTGCCAAAT	O	241	240
cnu_m045a	KBrB034A02	CAGGTTCACTTCCAACAAACA	TGTCAACATCACCCTTGTGT	x	200	200
cnu_m046a	KBrB005J17	GCTAAAGGTTTAGTCCAAATAGGATTC	GCAAAATGATGCCCCATAAA	O	185	185
cnu_m047a	KBrB005J17	ACGGAACCGGAAACAATTTA	GTTGACTTCACCGGAAATCG	x	199	200
cnu_m048a	KBrB073F16	TTCTCCATGCTGTTCAATTCAC	CATGAAAAATCGACCTTATTCCA	x	170	168
cnu_m049a	KBrB084K02	GGGAATTCAGCTGGCATCTA	GATTGGAGGGAATTGGGTTT	x	182	180
cnu_m050a	KBrH006P24	AGCCCAAGCTCGTATTCCTT	AAAATCGGGACAACCACCTA	O	154	160
cnu_m051a	KBrH006P24	GCTGGCTGCACAATAACAGA	GTACCACTGGAGGAGCTTCG	x	126	125, 122
cnu_m052a	KBrB021P15	GGAATCCTACGGAAGAGCAA	AAGGTAACGGTGGCAGTGAG	O	153	150
cnu_m053a	KBrB021P15	AACATTCCCGCGTCTCTCT	CTAAACGGCGCAATTCTCTC	O	173	170
cnu_m054a	KBrB074J14	GGCCTTTGGAGGTGACTGTA	CAGGGATATGCGGTCTTTCT	x	127	123
cnu_m055a	KBrB074J14	AGGAACGTTGCAGAGCAGTT	GTCTGTGACGGAATCAGCAA	x	179	175
cnu_m056a	KBrB086N06	CTGGTTTGGTTCGGTTTGAT	CCTGACAAATAGCAAGAAGTCG	x	198	195
cnu_m057a	KBrB003A10	TCACATGTGGGAAACATTCCT	TGTCATTTTTACTGCATTTTCCGTAT	x	240	210
cnu_m058a	KBrB003A10	TGAGGGTGAGGATGGTGATG	GCACAGTACACCGACGCCTA	x	275	275
cnu_m059a	KBrB006C05	GGGATATTGAAGACCCGCAAA	TCTCCCGGTGGCTTAAAGAA	x	279	275, 210
cnu_m060a	KBrB006C05	TTGGATCAATCAAACTAAACCCTGA	CCAAAATGCCAACAAAAGCA	x	209	205
cnu_m061a	KBrB006C05	GGTGACCACCTCCGTCTTCTT	CTGTATGGAGCCCCAAGCTC	x	290	285
cnu_m062a	KBrB022C05	ATCGGCGCTGGTTATGTCA	CTAGGCTGCCCTTTCCGATT	O	204	260
cnu_m063a	KBrB022C05	GAGAGAAGAAGAAGAAGGAAGCAGAA	GATCTCGCGTGTGGCAACT	O	238	260, 235
cnu_m064a	KBrB038O16	GGGAAAGAAGAAAGAGGGAGAGG	TTTCAAAAATTTTAATTGCACAGA	x	221	non-specific amplification
cnu_m065a	KBrB038O16	AGCCCAAGGTTTACGGTGGT	CGAGTTTGGACCCTCGATATG	x	276	275
cnu_m066a	KBrB038O16	TTCGATTGAAACACTGAACATTGAA	GCGTTTTCTGTTTTCCCAATAA	x	293	295
cnu_m067a	KBrB048K11	TTTTTATTGGTTATCAAACTTTACAGA	TTTGAAGAATAGGTAAATGACCTTC	x	125	120
cnu_m068a	KBrB048K11	CCATATGACTAACTTGACACTTTTGAA	TTCCCGGAAAGTCTTCTTGG	O	122	120
cnu_m069a	KBrB048K11	TGGCGAAAATGGTCTAAAGC	TTTTCTGTTGGTATTAAATCTGTTT	x	313	315
cnu_m070a	KBrB071H12	CATAACCACACGGCCTCCTC	AAGTCATGCCCATTCGCCTA	x	273	235
cnu_m071a	KBrB071H12	CGAATCCGACGTGAATTTGA	ATTGAGAAGGTCCGCCATGA	x	260	260, 245
cnu_m072a	KBrB071H12	TGTCATTGTTTCCGCCATTG	CTCCCTCCTCCGACAACAAC	x	228	225
cnu_m073a	KBrB084M06	TGGCATTGACAGAGCTAGTA	TTTATTTAGTTTCATACCCT	O	295	375
cnu_m074a	KBrB084M06	CCCTCGACTGTCGACGGTAT	ACACCCCTTCCTGATTGT	x	289	non-specific amplification
cnu_m075a	KBrB084M06	CCCTCGAGGTCGACGGTAT	ACACCCCTTCCTCCGATTGT	O	235	275
cnu_m076a	KBrS059J21	GCCTGCACTAAAATAGCTGCAAA	GAATGGAAGGCGTCGATCAT	O	211	210
cnu_m077a	KBrS059J21	CGTTGTGTGAAATCGCTCAAAT	TCCGAACTAGAAACCGAAAATATCC	x	273	275
cnu_m078a	KBrS059J21	TCACGTGGCAATATGCGAAC	CTCCGCCACTGGTTGAATCT	x	253	250
cnu_m079a	KBrB003O07	TTTGAGTTGCGGTTGCAAAG	GCAGAGACCCAAGTGAGATCAA	x	182	175
cnu_m080a	KBrB003O07	TCTCCTTTTTATCCCGCAAACA	TTGCTAGCCAGTTTGCTCAAGA	x	186	185
cnu_m081a	KBrB003O07	GAGGCAAAAGCGAAGGTGAA	AGCACCCAAACACTCCCAAA	x	118	115
cnu_m082a	KBrB017D04	AGGTCCAAACAATTTTCATAGGTAGA	TGGCAAATTAACCCTTAATGTAGTCT	x	247	240
cnu_m083a	KBrB017D04	CTCCTCCCCCTTCTTTACCG	CACGAAACCAAGCATGTCGT	x	198	190
cnu_m084a	KBrB017D04	GGTGGTGATCGTGATGGTAATG	TTGCCATACCACCAGTTTGCT	x	135	130
cnu_m085a	KBrB026K21	TCCATATGAATGGGTGGTAGTTG	GTTTGCCTCCAACCCCTTTC	x	191	Not amplified
cnu_m086a	KBrB026K21	TCACGCATGTCAGAGCCATT	AACCGCGCGTACGATACACT	x	179	175, 165
cnu_m087a	KBrB041J04	TTAACAACAGCAAGAAAACAAATTAGG	GCGCGTCTCCACGTAAGTATC	x	298	280
cnu_m088a	KBrB041J04	GGATGTTCACGCCGTATGTG	CCATAAACTGCATTGTTTGAATTG	x	217	220, 190
cnu_m089a	KBrB041J04	GCCAGTCGAAACAGATTAGCTAGG	CCACTTTGATTACCTTGCTTTTTCA	x	182	180
cnu_m090a	KBrB053L06	GCAAAGATCGGCGAAGAAGA	TGCAGACACATTCGAACAAACA	O	199	194
cnu_m091a	KBrB053L06	TCACCATGTGCGAGAGCCTA	CGGGCAGATCAAGAAACAGA	x	169	105
cnu_m092a	KBrB053L06	CGTGTGTCCTCTCGTGTCTCA	TGCTCAGCAGTCAGCAATCA	x	297	260
cnu_m093a	KBrB080N15	TTTGAAAATGAACTTTAAAACGAATTG	CCCAAATCGCACTCTCTCTCTC	x	187	185
cnu_m094a	KBrB080N15	GAGAGAGAGAGAGAGAGAGAGAAAGA	CCGATACACAACCAGCCAAC	x	199	215
cnu_m095a	KBrB080N15	GGACGAATAAATTGATCAGCCAAT	TTCCCACGTGAAAATTTTGTGA	x	192	950, 800, 175, 150
cnu_m096a	KBrB049D17	GCACCTAACCGAACCCCTTTAG	GAGAAGATCGTAGGGCACTGGA	x	118	120
cnu_m097a	KBrB049D17	AAATTCAGCGTTTTCGACCA	CTGAGGCGTGAGAGAAGAGAGA	x	192	non-specific amplification
cnu_m098a	KBrB049D17	TGCGACCCAAGTAGGTGAAAC	TGTCTCTCGCTCATTCATCCAA	O	198	200
cnu_m099a	KBrB044L16	CAAATCAGCAAACACCTGTCGT	TTCTGCAAAGAAGGAGAATCGG	O	182	175
cnu_m100a	KBrB044L16	AAAGTTCACACAAATGATTTTGATATT	TTTTCTAGGAATGGTCCAAACTT	O	258	260
cnu_m101a	KBrB044L16	TCAAACGCAAATTCAATAAGACAAA	ACTAGATTTCCACCCGCACAAC	x	243	225
cnu_m102a	KBrB053K16	TCCATTGGCACAAATGAAGAAA	TCTTTTTCCAAGCTTAAAAATATTGC	x	175	175
cnu_m103a	KBrB053K16	TCCTCCGACAACAACAACTCAA	ATCTAACCCGTCTGCGAATCTG	x	168	170
cnu_m104a	KBrB053K16	CGTTTTTCCTTGGTTATTTGGA	TCGTTCAAATGTCGTATGGACAC	x	186	185
cnu_m105a	KBrB045I12	TGTCATCTTTTGGCAACCTGA	TCGATCCTCCTGGTCCTCAT	O	167	165
cnu_m106a	KBrB045I12	TTTTGTTTCGAAAAATTCATTCCAT	TGGTTGCAACGACTGACACA	x	251	245
cnu_m107a	KBrB045I12	TGGACGTAACACCCATCTTGAA	AGCTGAGGAAGTGGCTGAGG	x	196	242, 193
cnu_m108a	KBrB007A19	TCCAAGAGACGAAACCACTTCC	GCTTGCTTATATCCTTCCTTGCC	x	140	138
cnu_m109a	KBrB007A19	AGAGAGGGAAGGCGAAAGTGAT	GGTTAAATGAAACAGAGGGACCAA	x	108	106
cnu_m110a	KBrB062J16	TGTCGACATGTGTTAAAATCTCTCAT	TTTCTTTAGGATTTTAGAAAAGGGAAA	x	246	213, 217
cnu_m111a	KBrB062J16	CACGAAAGCTGTAGAGGCATGA	TCTTTTCCTGTCCATGAGATTCAA	x	241	235
cnu_m112a	KBrB062J16	CGGAAACGCACATCTCTCACT	TCGATCCATTAAGCCAAACTCA	x	197	195
cnu_m113a	KBrB036H01	CGCCAAATCAAATTAGGGTTTA	CCACGAATTTAACAAGAGACATCC	x	258	255
cnu_m114a	KBrB036H01	AGTCGGAGGAAACGCGAAATTA	CGAAATAAAGACAGACAGAGACATCCA	O	258	257
cnu_m115a	KBrB036H01	GGCGGTCCATCAAACTGGTA	CTGTCCCACAAGCAAAGATTCA	x	103	100
cnu_m116a	KBrB041J18	GCCATGGTGGTGGGATTAGA	TGGTCGAACGTGTGTCGATAAT	O	193	195, 193, 190
cnu_m117a	KBrB041J18	CAACAAAGGGTTTGAAAACTAAACTCA	GGCGCGGGTCTTAACCTAGT	x	200	192
cnu_m118a	KBrB041J18	TCCTTTTGCTTTCTCTCCATCC	AGACGCCGTCCAAGACAGAG	x	152	150, 145
cnu_m119a	KBrB044E18	ACACCTACTTGTTTCCATCCAAAT	CGGGTATTTGCGTTGTTTCC	O	220	220
cnu_m120a	KBrB044E18	CTCAACGACTTAACCATCAAATCC	TGATCTTATTTAGGCATGGGCA	O	189	185
cnu_m121a	KBrB044E18	ACAGGAGAAACGCAACACCA	GATGCAAACGCTAGCCCAAT	x	116	115
cnu_m122a	KBrB065N19	TCCCAAGTGGTGCTCCTTT	GGTAATCCCTTTTCTGCAAGC	x	176	175
cnu_m123a	KBrB065N19	ACTTGGGCGGTGAAACAGTAAA	GTTATGTGGTGGAGAGGCACAA	x	198	195
cnu_m124a	KBrB065N19	TGCTGGTTATGTTTGCTGATGG	TTCAATCCACGTTTTAGTGCCC	x	147	145
cnu_m125a	KBrB037E04	TCCAAGTGAAGGATAATGCTCGT	TGTACAATGGGGATGTTGTGG	x	186	190
cnu_m126a	KBrB037E04	CAATCTCTCCCCAAGGTCTCAA	CTCCATTCATCGTAGCAATCCC	O	196	195
cnu_m127a	KBrB037E04	AACTACCACGCAAGCAACCTG	GAAGGGTCCAGGATCTTTTGG	x	181	180
cnu_m128a	KBrB021M05	TCACATTGAAAGTAAAATAGGTTGA	ACACACACACATACACACACACA	x	400	450
cnu_m129a	KBrB021M05	TGTGTGTGTGTGTGTGAGTGTGA	GGAGTCTGGGGGAAACACCT	x	164	Not amplified
cnu_m130a	KBrB021M05	GGAGAGTACGCGGAGAGGAA	TTGCAAACGCACCACCAC	x	168	165
cnu_m131a	KBrB036M22	TTGGTTTTGGAATTGACTTGAAA	CCAAAGTTTGTAATTTTCGGTTGA	x	256	260
cnu_m132a	KBrB036M22	CCATGGCCTCTCGTATTGCT	CCAACGGAGTGTTCCCAATC	O	166	175
cnu_m133a	KBrS005I11	ACATGAATTACGCCGTGCAT	TCAATTTCACTATTTTGAGATCCTTT	x	278	275
cnu_m134a	KBrS005I11	TCTCTTTGCCATCGTCGTTTC	CCCCTCAAACTGAGCAGTCAA	x	198	200
cnu_m135a	KBrS005I11	GAAAATACACCTCGCTTTTACACTCA	AAGAATTTAGGGTTCGAAAAGGAG	x	152	150
cnu_m136a	KBrB067M19	AAGCTTGCTTTCCCCGATTC	CCATATTAAGCTTCTATTTCTTTCACA	x	272	non-specific amplification
cnu_m137a	KBrB067M19	AACCTTCATTTCATATACATACACACA	TTCAATCATTTTTATTGGTCATCA	x	126	120
cnu_m138a	KBrB067M19	TTTTTCAAAATTGGTGGCTTAGG	CAATCGTACCTAACCGGTTCATAA	x	100	85
cnu_m139a	KBrS004O21	TCAAGCGCAACAAACATTGG	TGGTGTTAGGGTTTAAGGTTGTGG	O	176	175
cnu_m140a	KBrS004O21	AGCTATAGCACATATTGAAACATATTG	AAGCGGGTACGTGTTGGAAG	x	267	255
cnu_m141a	KBrS004O21	TGGCAATGGTTTCAAGCTCA	ACTGCCTCGCAAGGAAAGAG	x	105	105, 100
cnu_m142a	KBrB036M17	GACCTTCGGTTCAGGGTATGG	CTGAACGGTCAATTTGTTTGG	O	199	200
cnu_m143a	KBrB036M17	TGAAACTGGTCTAAACAAGCTCAAA	CAGGTCCCAAACCCTTGTTC	x	192	190
cnu_m144a	KBrB036M17	GCGTGCAGGGATTAGCTTGT	CCAACTCGCCCTTCTCTTCA	x	142	140
cnu_m145a	KBrH005P10	GGCTTGAGAGCCTCCCCTAT	CCATGCAAGCAAGAGAGAGAA	x	259	300, 172, 95
cnu_m146a	KBrH005P10	TCATACCAACGTGCTTTGAAGA	GTGTGGCCGGATCTGATCTA	O	184	175
cnu_m147a	KBrH005P10	AAAAAGATACAAGACATGGATTTCTGC	AAACAATGTGTAATCGCAGCAGTAG	x	140	135
cnu_m148a	KBrB017P15	CACAAGCATTCTACCATAGCAAAGTC	TGCACATATGGCATGTTGTTTG	O	300	298
cnu_m149a	KBrB011L09	GGAAGCCTCTGTGCGAAAAA	TGCCGACGATTTGATAGAGGA	O	177	175
cnu_m150a	KBrH003E21	CAATGTACTAGTTGATGGTCTGGA	TGTTTAATTTCAAATCCAAGTATCC	O	288	260
cnu_m151a	KBrB025C06	TGGACCACTTCCGTGGATCT	AGCATAATCGAAATGTCCCAAA	x	171	170
cnu_m152a	KBrB070J23	TCGAGAGAAGAAGATGGGATGA	CCGAACAAGTTGATAAAAAGTACAATG	x	194	190
cnu_m154a	KBrB055K07	TTTCAAAAATTTTAATTGCACAGA	TATTCGTACGCGGAAAGTCG	x	217	non-specific amplification
cnu_m155a	KBrH011B08	CGTTTCCTCAGCCTCCTTCA	TGCCTACATCCACCGGAGTT	x	162	165, 110
cnu_m156a	KBrS008C11	TGATATTTGTTTTTCTTCGTCGTTT	TTGAACCTTGAATACTAGGCCAAAA	x	156	155
cnu_m157a	KBrH014M07	CCGCAGTTGATCCATTAGCC	ACGCTGCATCCACATGAAAC	O	199	190
cnu_m158a	KBrS008H22	TGGCCATTTTCTCCGATCA	TCTCCTCTGTTTTCGCTTCCA	x	161	160
cnu_m159a	KBrB052E10	CGTATCCATGGCCTTGAATTTT	GGCGAGAACCTTGATGATCC	x	259	260
cnu_m160a	KBrB031G07	TGCATGCCATTGAAGCCTTA	TATGTCCGCATCAGCTCCAC	x	110	300, 280
cnu_m161a	KBrB017P15	TTGAACCCACATGTCCAATTTTT	TTGGAGTTGATTTTCTTTCCACA	O	244	240
cnu_m162a	KBrB011L09	TGCTTTAATCAATCCAAATTCGTT	TTGTACCGAGTTAAGCTGAAAAATTC	x	269	265, 255
cnu_m163a	KBrH003E21	GGGGGAAGGTTCTTTGTTACAT	GCATTTGGGGATGGTGAGAG	x	177	non-specific amplification
cnu_m164a	KBrB025C06	TCGCTAGGTTGATTATCCTAACACTCT	GCAAGCGTGTGAGTTTGGAC	x	299	290
cnu_m165a	KBrB070J23	AAATGTGCAAAGAACGCGATA	AACAGATTAGATGAGTCTGATGAACA	x	295	300
cnu_m166a	KBrB034I14	CTCCTCCTCCAGCGTCTTCA	CGCGTTTGAAGGAGATTTGG	x	101	97, 98, 99
cnu_m167a	KBrB055K07	CGAGTTTGGACCCTCGATATG	AGCCCAAGGTTTACGGTGGT	O	276	275
cnu_m168a	KBrH011B08	TCACCGTTAAAAAGTTCTACCACACA	TCCAGCTCCAGATCCCATTC	O	150	148
cnu_m169a	KBrS008C11	ATTCGCGCGGGTATTCATT	TTGTAACAGTTGACGGGTCAAAAA	O	192	187
cnu_m170a	KBrH014M07	TGCCAACAAATCAAGGATGC	CCGAAGTTCACTTGTTATTCCAAC	x	128	125
cnu_m171a	KBrS008H22	TGGCTAAAGTCTATGTTACCCTTA	AATATTTACATCAAGATAACAACACAA	x	300	270, 260, 255, 235
cnu_m172a	KBrB052E10	GGAATGGAACACCGGATTAGC	TCGGATCTGATTTGTCGGATTT	O	174	173
cnu_m173a	KBrB031G07	TGTATTCCATTATTTCCGACTAACCT	CCGCATTTTAAAAACGTGAGAAA	O	372	370
cnu_m174a	KBrB042N05	ACGTGGCATTCATTAAACGG	GAAAGAGAGATCCTTCAGCCAA	x	256	260
cnu_m175a	KBrB042N05	GACACGTGGCATTCATTAAACG	TCCTTCAGCCAAACCCAGAA	x	258	260, 252
cnu_m176a	KBrB023N08	TGTAAGTCACGTTCGGTTTGCT	AGGCATGTATGGAGATGTAGAGTGA	x	299	297
cnu_m177a	KBrB024J13	CCTTCAAAAGAAAGGAGGGGAA	GAGAGAGAGAGAGGGCATAATAAAAGC	x	266	265
cnu_m178a	KBrH012O06	AGCTGCAAGAAAGCGCAAAA	ATTGCCGAACCTCACTTCCAT	x	171	Not amplified
cnu_m179a	KBrB028I01	TGGTTACACCTAGTTCCTTGCACTC	GGCCTTTGCCCGTTTAGTTTTA	O	232	230
cnu_m180a	KBrB057E05	TCTTGCGAATGTTCCGGTTT	CCAAAATTAAGAGAATAAATGATTGG	x	286	285
cnu_m181a	KBrB056L15	AATTCGTCTTGCGTCGGTAAAA	GCCTAGAGATAAACGTGGACCG	x	286	280
cnu_m182a	KBrB084P16	TTCATCACCGTCTTATGTTGTGC	GGCAGGTGGAATATGTGGAAAT	O	271	269
cnu_m183a	KBrH009P18	CTGTGATCCGAGGGAAGAAGGT	GATAGTAACGCCTCCAGGTCCC	x	169	125, 117
cnu_m203a	KBrB046G20	CAGAGCGAGCTGCAAGACAG	CATTGCCGAACCTCACTTCC	x	180	320, 175
cnu_m204a	KBrB016K20	TCTTTCTTGAAAAGATTTGGTTCCAT	TGGGCATTTAGCTACGACCTT	O	298	295
cnu_m205a	KBrB021I11	TGGTAAGTGTACTTCCATATAATGTTT	TGTGATGGATTGAATCGAGGTC	x	414	410
cnu_m206a	KBrB026E21	ATGGGAATCACGTTCGGAGA	CTTCAGGCATCGAACCCATC	O	255	252
cnu_m207a	KBrB080J22	GGACCCGGAATACCTCAAAAGA	CATCAATAGCTCCGACACAATCC	O	186	185
cnu_m208a	KBrB037C18	AGAGCGAGCTGCAAGAAAGC	CATTGCCGAACCTCACTTCC	x	178	170
cnu_m209a	KBrB026G01	GGACCGACTTTAGCAAGTCCA	GGGTAGCTTAGAAGATCATCTCTTTGG	x	400	400
cnu_m210a	KBrB006F18	CCGTGACCGCTTCTTACGAT	CAGGCCTTTTAAACCGCAAC	O	390	370, 400
cnu_m211a	KBrH009H15	TGTAAAGTTGTGCAAGGATTGTG	TGGGTTTGTGAAAATATGGTGAAA	O	237	235
cnu_m212a	KBrB082F21	TTTGTCCACCATTTCTTAAACATCT	TCAATGAAATTGTTAAAATACAGCAAA	x	400	380
cnu_m213a	KBrH070I10	CATGCGGAAACCCGTTAAAA	AAAGCAACCACCCCATTCAA	x	140	227, 222
cnu_m214a	KBrB089M05	TCGATCTTTTTGCGGTGGAT	TTGCAATGGGCATTACATCCT	x	241	240, 215
cnu_m215a	KBrB059A03	CCAACCATTTCGTTAGTCAACC	TTACGCATGTACCTGCACTAAAAA	O	270	267
cnu_m216a	KBrB014D14	TTTTCCCTTTAAATTTCAATTGCTT	GGAAGTGAAGGTGAAGAGGAGTG	x	361	Not amplified
cnu_m217a	KBrB037A01	TCCGAATCGAGACAGGAACA	AGGGCTTACGAAGCCAAACC	x	298	295
cnu_m218a	KBrH010N11	TTTGGGCATCACGGATCTCT	CAAAAATAAGAAAGCGACAGCTGAA	x	132	127
cnu_m219a	KBrB078O05	TCCCACAATTGTATCTTCTTGCATT	TTTTTGGTTCCCCATCTACCA	O	241	275
cnu_m220a	KBrH013N10	ATCAGAACCGAATCCGACCA	CAATGGTTGCAATGTTATTTGGA	O	230	230
cnu_m221a	KBrB051E13	AAGCCGGTTCTGCAAGTGTT	CATGGCATCCTACGTGGACA	x	165	160
cnu_m222a	KBrB013J16	GCATACTTCAATTCTTTGAGGACCA	GCAGCATTCCCCTATGTTGG	x	246	240
cnu_m223a	KBrS012D09	ACCCGAAAAGAGAATATGGCCT	ACAGTGGCGTTAGGTGGGG	x	236	230, 210
cnu_m224a	KBrB023B16	TTTCAGCCATGGAGGACGTT	AGCATTGCACCAGTCTCAAAA	x	272	265
cnu_m225a	KBrB087P03	TTGCGTTTTCTCGTCGTCAA	CCCCGAGATAAATGGCACAC	O	172	175
cnu_m226a	KBrB087P03	ATTGCTTCCGGAACTTGTCG	GCGTCACAGAGGCGGTTATT	x	298	295
cnu_m227a	KBrB080C12	GCAAAATCCATTGGTAATCAGGA	TGGGCAAGTCACACTCACTCA	x	284	255
cnu_m228a	KBrB023N19	GAGGAGGAGGAGAAGGAGGA	CCATCTTTGAAAAACCCCAAT	x	181	178, 108
cnu_m229a	KBrB065H17	GATCGCACCGTGAATAAGGT	TCAAATCGCAGTGTGCAAAT	O	200	200
cnu_m230a	KBrB021L13	ATGGGGGTTCTAGCGAAAAG	CTTTCAATTGAGTTTCTCGTAGTTCTT	x	150	150
cnu_m231a	KBrB085D18	CTGGAAAGCATACACTTTGGTG	CAAAGGATTTCCCTCGATCA	x	170	170, 163, 160, 150
cnu_m232a	KBrB084N21	TGTGCTTGCGTTTTAAAGGA	GCAAAACCCACAGGTCAGAT	x	212	210
cnu_m233a	KBrB069A15	TTGTGAAATGGTGTCGAAGC	GCACGAGAATGCAAAGTTGA	x	172	168
cnu_m234a	KBrB001M05	TTTGAAACGACGATCAACACA	GCTTCATCTGCTTACTATGGTTTTT	x	249	245
cnu_m235a	KBrB091M11	CAACCACATGAGATTGGTTTAGTT	GAAATGGTTTTGGAGCGGTA	x	195	190
cnu_m236a	KBrH001M22	CCATTATTTGAAAATACCATTTGTTG	AAATATCAATGATGGATTGGTGA	x	274	266
cnu_m237a	KBrB059G16	CCAACGGAAGGGATGTTAAA	TTACCCTGCACACACACACA	x	213	215
cnu_m238a	KBrB061L05	TAGATCATTTCACACGGTGGAT	TCATAGCGACAAAAGTGACAGG	x	150	150
cnu_m239a	KBrB034C07	CGAACCGCGAACATAGTGTA	TAAGTGCCAGTCCATTGCAT	x	194	195
cnu_m240a	KBrB045B23	AGAACGAGTCGCGAGGATT	AGTGGGTGGAAGTTCGGTTA	x	214	160
cnu_m241a	KBrB070M16	AATGCTGTGTCCATGACCAA	CGGGCATCCACCTAATTTGT	O	167	168
cnu_m242a	KBrB021B03	GCGCCATCTAAACCGATATT	TACCGCGCCATTGATACATA	x	620	220
cnu_m243a	KBrB002G19	CCCTAGTCCGTTTGGGTTAGGT	CCTAATCGCTCTTTTGATTTTGGA	x	106	108
cnu_m244a	KBrH010F07	CGGAGATAACCGGAATGGAA	GGATGCTCTGAGACACCCAAA	x	282	235
cnu_m245a	KBrB038M13	TTGTCAGGGCGGATTTAGGA	TGAACCAGGAGACTTCCACAA	x	397	405
cnu_m246a	KBrS006L21	AAAGCCATCCATCCATCAAGC	GATGCAACATTTGACTGTGTTAGAGC	O	237	232
cnu_m247a	KBrB019J14	TTCGACAGATTATTTCCGTTGG	AAAGAGGGAGGAAGAAGAAGGAG	x	296	Not amplified
cnu_m248a	KBrH038M21	AATGCCCATCCCTCCTTGAT	TTTGAACACTCATTGTGGTGATGA	x	211	non-specific amplification
cnu_m249a	KBrH003D18	CGAACCAAACCGAACCAAAC	GCCGAACAAAAATCAAAAACC	x	268	385, 255
cnu_m250a	KBrB080O07	CAGATTTTCGAAAGGTGGTTGG	CCATCACCCGAAAATCCAAA	x	233	235
cnu_m251a	KBrS011C02	CGACGGATCTGAAGAGAGTAGAGG	CGAAACAGAGGAAACATCACCC	O	269	270
cnu_m252a	KBrB026E08	TGAAAATCAACACGAACACACAGA	CTCGTGGGGGAATGAGTGAG	O	253	250
cnu_m253a	KBrS012M03	CCCAAAACATCCAAACTCCTCA	CCCCAAAGAGATACAGAACAAAGC	O	294	290
cnu_m254a	KBrB033O04	AAGCTTGAGCTTCCAGCCTTC	ATCAGTGCCGGCCTTGAATA	O	291	290, 250
cnu_m255a	KBrB089D07	CGCTGTTGAACCGCTTATCC	CCATGGATGGATAGAAATTTACAGG	O	268	260
cnu_m256a	KBrH004D08	TTGAAATACATGATACCCCAACCA	CCGTTTTCAGGGCACAGTTT	O	300	300
cnu_m257a	KBrB023F24	TGCATGATGTTCATGTCTTGTAAA	TCCTTCTGTAAACCGGTTGTAATTT	O	244	245
cnu_m258a	KBrS012J14	TGATGAAGAATGGTGCATGG	TTCGAATCTCATCAGCTGCAC	x	287	285
cnu_m259a	KBrB001H24	TTGTTTCTTGAACATCTCGTCCA	TCAAGTCTACCTCTTGATGACGAAAA	O	292	290
cnu_m260a	KBrB047A09	TTGGAGAGGTCTGGGCTTTG	TCTCGCCTTGTTGTGAATCAA	x	282	280
cnu_m261a	KBrH013M23	TTGTTCGGTGTCCCCTTTGT	TGCTCCGGGAATGAACATCT	x	225	200
cnu_m262a	KBrB046C11	GGGTCCAAAGCTAGAGGCTGT	GAAGTAATCCCGCCCCATAGA	x	218	non-specific amplification
cnu_m263a	KBrB025M01	GAGGAAGTACGGCAAGAAACCA	AGGACACATGTCCACATGAAAA	O	230	230
cnu_m264a	KBrB063K02	GTCGTCAGGCAAAGGTGGTT	GGCGGCAGAAAGAAAGAAAG	x	174	165
cnu_m265a	KBrB050K06	TTCGGTGCATTGATCTTTCA	TCCTTCTGATTCCCTTTTGCT	x	242	240
cnu_m266a	KBrH012N11	CCGCACTGAGAAGAAGCTTACC	CTGCTGGTTGGGGATAGCTTTA	O	207	200, 197, 190
cnu_m267a	KBrH012A23	CGTGTTCCCTCTTCTTCCCTTT	TGATGCTTTTGCTTAAAGTGTTTGA	x	300	290, 285, 255
cnu_m268a	KBrB087P06	TCATTGGTGAAGAACCCACAAA	GCGACCATAAAAAGAGAGTGAGAA	O	283	285
cnu_m269a	KBrH004P05	GTCCATCTCCTACCTGCTCCA	GTTTTGAGCCGAATAATGGTTG	O	261	255
cnu_m270a	KBrB047D06	TCGATGATTAGTTTAGTTATTTCACG	CCTCAAACCAAGGAAGATTTCA	x	223	225
cnu_m271a	KBrB072L19	GCCTCTAGGAAATGGTGGCTCT	CAACCGAGTGGGAGAGAAGAAA	O	279	280
cnu_m272a	KBrB088I08	GGAATTGAAAGGAAAGCGAAAG	TCTTTGGTGCAAGAGTGAAGGT	x	213	Not amplified
cnu_m273a	KBrB070L01	ATAAGGGCATCGCCTCAACA	TGCACGCATCCACATAAACA	O	273	270
cnu_m274a	KBrB009D14	TTCAATGCCTTCTTTCACTCCA	GCTGAATGGCCACGAGCTAT	O	155	250, 130
cnu_m275a	KBrB055G10	TTGAATAACAACAATAACATTGGATAA	GAAAAGTTGTTGGACCCTTTCA	x	461	non-specific amplification
cnu_m276a	KBrB068B07	CAGCTGCAGGCTTAACAGAGC	TGTGGTGCCATGACCAGTCT	O	247	250
cnu_m277a	KBrB069G15	GCCATGAGCATTCGGTTAGG	TGAACTCTGGTTGGATTGACGA	O	240	240
cnu_m278a	KBrB092B03	TTTCAATCCATCGATTTTTGTTCA	TCGCTCGCTCTCTCTCTCTG	x	328	Not amplified
cnu_m279a	KBrH014A01	CAGGAGAGCATCCATCACCA	TTGAGAATGCCCATGCCTTT	x	271	non-specific amplification
cnu_m280a	KBrB073D09	TGTTACCACAGGAACCGTTCAA	CTTGGGCACACCATCATCTG	O	240	240
cnu_m281a	KBrH006E24	TGGCTTTCAGGAATTTTAATCATCTC	CAAAAGAAAGGAGGGGAAAATCA	x	300	300
cnu_m282a	KBrH006E24	TGGTGGAATAATTACGGAAAGAACA	TCCAACCAAGAACCACAGCA	x	246	245
cnu_m283a	KBrB072P01	TATGTGAACCTTGCCCTGGT	ATTCCGCAATCAAATTCCAG	x	173	170
cnu_m284a	KBrB072L17	TCGGTTAAATCGAGTAACGATG	TTTCAGGACCTAGACGTTACCAA	O	218	220
cnu_m285a	KBrS007P17	TCCAAAGATTTCAACGGTCA	CATGCATGAGGTTTGGTCGT	x	155	150
cnu_m286a	KBrB086L12	AGTTGCCCCTATTCATGCAC	AATGCGTTCATGTGGGGATA	O	205	255
cnu_m287a	KBrH014M21	TCGGGATTGCTATCAACAGT	AGCTCTCAAGCGAAATTCCA	x	249	245
cnu_m288a	KBrB032C14	GCGTTTCGTCCTCTTCTCAC	TTACCCACCTTGGCTTCATC	O	154	153
cnu_m289a	KBrB014C24	CCCCTGGACTCCGTTTATCT	GATCTACGACGATCGGATGC	O	188	187
cnu_m290a	KBrH012A14	CGATTTTGCCATTGTCTAAGC	TGAAGACACGTTGGTTGAACA	x	217	210
cnu_m291a	KBrB051I12	CCGTACAAAGATACGCACGA	ACAGAACTCGGGGCTACCTC	x	239	240
cnu_m292a	KBrB002P20	TGGATGATAAGGTCAACCACA	ATCGAACCTGGGTCTAAGCA	x	190	175, 148
cnu_m293a	KBrB082L07	AAAAAGAAATGGATATTGTGTGAAA	CCTGGATCAAGACCACGAAG	O	218	215
cnu_m294a	KBrB084C18	CAACGGTCCGTAACTGGTCT	AGCTTCTCAGGCTTGATTCG	x	173	167
cnu_m295a	KBrB025O08	GCTGCCTAATAGGGTGCTTG	AGAGCGCATTCAAGTCTGGT	O	197	198
cnu_m296a	KBrB081E09	TCTCGTCGCTCTGAATTGTG	TTGTGAAATCAAAGCAAAAAGG	O	198	195
cnu_m297a	KBrB013M01	CATTGATGAGGCAAGACTTTGA	CACCAAAGCTTCTCAACTTTCTAA	x	200	200
cnu_m298a	KBrB048D12	GGAGAGGTGTTTCTCGAACCT	TTCAGTGTGCTATGCAGATCG	x	204	200
cnu_m299a	KBrB052E19	TGTGAGAATGCAGTCCAAAACT	TCTGGTCATGATGGTGGAAA	x	262	255
cnu_m300a	KBrB012O24	AATTAGCGCGATAACATAAATAAAAA	AAATTGCTTAACTATTAAAACTGCAAA	O	262	265
cnu_m301a	KBrB058M10	CAAAAATTCAAAAACCCGTGA	CAAGCACCAAGAAGTTGCAG	x	297	345, 290
cnu_m302a	KBrB023L08	TTGGGAAGGTTCTGTCCAAC	CGCGTCACAATCGTAGAGAA	x	195	non-specific amplification
cnu_m303a	KBrB027K16	ATGCTCGTGCCCACAAAA	AAACGTTTTATTTGCTTTACCTATTT	x	239	230
cnu_m304a	KBrS003D10	TGCCACTGAGACTTCCTCCT	GAGGTTTGGGAGATGCAGAG	x	263	270
cnu_m305a	KBrB023N04	TGTGAAACAACAACAACCACCT	GCGCTAGCTAAACCCACTCC	x	235	230
cnu_m306a	KBrB084K23	GTGCCCTTTTTGCATTTGTC	GCCAAAGACCAACTTTTTAACG	O	228	222
cnu_m307a	KBrB007M04	GCTCGTTTCGATTTGGTCTC	GGCCATGGAGAGAGAGAGAG	x	210	205
cnu_m308a	KBrB034L08	GTTTGGGCCATCATGAAAAA	TGGTTGCAAAATGTCACAGAA	O	225	225
cnu_m309a	KBrB068I07	TTCATTCTCGGCACAAAACA	ATGGCCCAAGAAACATCAAT	x	234	230
cnu_m310a	KBrH012I05	GGCAGGTGGAATATGTGGAA	GCACTATCATCATCAAACAGAACA	O	250	250
cnu_m311a	KBrB084F01	GCGTCATACTGTTGTTAGTTTATGG	GACATATTGCACATGCAAAGACT	x	214	218
cnu_m312a	KBrB063M21	CAAGTTAAGGAATTAAGTTTCTCCTTC	CCAAAATTAAACAGCTCAAGAACA	x	217	225
cnu_m313a	KBrH001J06	CAAAATCAATTTAACATTGGTCAAC	TTTCATTTTTGGACTTTCAAATCA	x	208	200
cnu_m314a	KBrB020I01	CTCCTTGCCGGAGATACAAA	CAGTTCGCTAGCAAGTCGTG	x	221	215, 200
cnu_m315a	KBrB063G23	TTATCAGATATTTCATTAACACGGTTT	GAAGTGTGTGTTGGTGAGCTTT	x	243	143
cnu_m316a	KBrS003O10	TCAAGCATGTCCTTAAAACTCTGA	GCGTTCACGTTTCCCATATC	O	217	260
cnu_m317a	KBrB037A09	TGTCTTCGACGATTCCATCA	CGATGTCGCTCTCAATCTCA	x	198	185
cnu_m318a	KBrS004A14	TTATCAACATATTTTCAATCATTCCA	GCTTTGGACTATGCTTCTAAAGTACG	O	195	195
cnu_m319a	KBrB085G17	TGACTTGAAATTATATGTTGTTGAAAA	CCAAAGTTTGTAATTTTCGGTTG	x	243	245
cnu_m320a	KBrB026F22	TTTTTCCTTTGGCTTAAACTGA	GCCAAAGCCACAAGATAACAT	O	235	237
cnu_m321a	KBrB042O05	TTGAATAATGACCCCAAATATCA	TCAATAGGTATTAACCAATTCTACCG	O	262	262
cnu_m322a	KBrB043L22	TTCAATTCTTTGAGGACCAACA	AGCTGCAGCATTCCCCTAT	x	244	230
cnu_m323a	KBrB077L14	AATCACCGTCGTCGATTACC	CAGGCTTAAATCGCTTCTGG	x	174	165
cnu_m324a	KBrB021F10	TTTTCAACTCCCACATGCAC	TGGGTATGTGCCAAATTGTTT	O	226	225
cnu_m325a	KBrB002E24	CAATAGTGATCACGCCTAAAAACA	GGTTCAACCGGGTTTTCATA	O	195	195
cnu_m326a	KBrH003P24	GTTAGGTCTGGTGGCTCTGG	GGATGTTTCTAGGCCCGTTT	x	214	205
cnu_m327a	KBrB019B16	TTCTTGACCAAAAGAATCATGG	CTAACACGGGGAAAAGCAGA	O	205	205
cnu_m328a	KBrH003E21	AGCCGGAGAGAGACCCTGA	CGGCGAACTCTCTGATCTCC	O	200	205, 230
cnu_m329a	KBrB025C06	CACGACGTGCCCAATGATTA	TGCTTGACTGTAAATCTGAGCAAA	x	176	170
cnu_m330a	KBrB055K07	TGCATATGATAATTTTCCGCATGT	TCTGACTAATCCGATCTAAAAATTCG	x	241	240
cnu_m331a	KBrH011B08	CTGGACCCTGCCACACAAG	GAGTAGGAGTTTCCGACGAGGA	O	194	195
cnu_m332a	KBrS008C11	TCGAACCGAAGTAAATAACGGACT	TTTCGCCCACTGACGCTATT	O	176	175
cnu_m333a	KBrH014M07	GGCGTGAGGATTCGAGAGAG	CCCAACCCCACAGACAAAAA	x	101	100
cnu_m334a	KBrB031G07	TTGCATTTTGTTCAAAAAGTGGT	TCGCACGGGAACTCATTTTA	x	292	300
cnu_m335a	KBrB042N05	TGAAATGCTCACTTTGGGTTCA	TCCCAGCCCACTTTACTGACA	x	204	210
cnu_m336a	KBrB023N08	CAAAGTCCTTCCAAAACCAAAC	CTACCTCCATTAAAGACACGCC	x	192	190
cnu_m337a	KBrB024J13	TGTCCTCTTCTGGCTGTTGTGA	GGGTGTGATCTGAAACCTCTCG	x	256	255
cnu_m338a	KBrH012O06	GCAACGATGAATCCCTAAACGA	AAATCCTCCCACTGTTTCCGAT	O	171	170
cnu_m339a	KBrB028I01	GACTCGGGTGCAATAAGCTGTC	CCTGGGTTAAGGCAAATACACG	O	294	300
cnu_m340a	KBrB057E05	CGATATCGCAAAGGAACTCAT	TTGTTCAAAAAGTGGTTGAAGATAA	O	296	300, 295
cnu_m341a	KBrB056L15	GGTATTTGGCTTCTTTGGGCTT	GTCCTTTTGCTTCGTTCCCTTT	x	224	220
cnu_m342a	KBrB084P16	TTCATCACCGTCTTATGTTGTGC	GGCAGGTGGAATATGTGGAAAT	O	271	265
cnu_m343a	KBrB063K02	TGGATGATTTCGTCGTCTGG	TGAAAGCCAAAACTAATAAAAGTCACA	O	262	265
cnu_m344a	KBrB050K06	CCCAAATACGAAAACAAAGTTTGAC	AGGATCTCATCCGCTTTCCA	O	137	137
cnu_m345a	KBrH012A23	TGAGGGTGAGGATGGTGATG	GCACAGTACACCGACGCCTA	x	275	270
cnu_m346a	KBrB072L19	TCCTTTTATTCTCCAATCTTTTTGTTT	GCTCGATCTGGAGGCAATTT	O	293	300
cnu_m347a	KBrB088I08	GAAAAGCATGTTCATCCCAGAAA	AAGAAGGTGAACCCCAAAGG	x	293	300
cnu_m348a	KBrB009D14	CCCCCAACAATTGATTACGC	CGAAAGTTAACCCGCTTGCTT	x	277	277
cnu_m349a	KBrB068B07	ACCCATGGCTGGGAAAAGTT	TCGGTAACACGGGCTACAAAA	x	242	240
cnu_m350a	KBrB092B03	TCGAGCCTACATCGACGTTTC	CGATCCAACCCGTCAACAG	x	299	280, 265
cnu_m351a	KBrB046G20	TGATCAGCCAATCTTGTTGCTT	CCACTCTGAAAATTTTGTGATCAAT	x	212	220
cnu_m352a	KBrB021I11	TGAATTTCGCAAACGTCAAA	CGGGTATGACCTGGAGGCTA	x	285	285
cnu_m353a	KBrB026E21	ATGGGAATCACGTTCGGAGA	CTTCAGGCATCGAACCCATC	O	256	252
cnu_m354a	KBrB026G01	AAAGAAAACAAAGTGTCATTGTCTCA	TCTACCGGTTGAACCAGAGTTTTT	O	268	267
cnu_m355a	KBrB082F21	CCCCAAAAACAGTGCCAAAG	GGCCCTAATCCCCATCACA	x	286	285
cnu_m356a	KBrH070I10	CGCATTTTCGCCGTCATTA	ACATCAGGCCGTCCCACTAA	O	238	238
cnu_m357a	KBrB038M13	TCGCTCTCACACCCCTTCTC	GTGGCAAATTCGGACAGACC	x	241	245
cnu_m358a	KBrB019J14	AGTCTCATGATTTTTGTGTCACG	AGCAGACTGCAACCAAATGA	x	350	350
cnu_m359a	KBrH038M21	GCTTTGGCTTCAACAACTTCG	ACAGCTATGCGATGCAGCAA	x	237	225, 215
cnu_m360a	KBrB089D07	ATCAGTGCCGGCCTTGAATA	AAGCTTGAGCTTCCAGCCTTC	O	291	295, 253
cnu_m361a	KBrS012J14	TTCTGCACATGAGAGCACAAGA	TCGATAAAAGAAACTCAAATGACTGC	x	266	260
cnu_m362a	KBrB047A09	CCTCTGCTGAAGGAGGCAAA	AGGTGGCTCTAGCGGAAGGT	O	293	290
cnu_m363a	KBrH013M23	TGAGAAATGTAGTAAAGTTTTTGGAAT	ACCACCACTAAAGTGACATTTTCAA	x	373	non-specific amplification
cnu_m364a	KBrB046C11	ACCTGCCACCCTGTCAAAAC	GCACTAACCGTCCCTCTCCTC	O	249	245
cnu_m365a	KBrB089M05	TCTTTATTCAATTTGCTCACATTCC	TTCGTGGTTTCGCGGATTAT	x	319	330
cnu_m366a	KBrB059A03	CGAGGCGGGCTTAAACATT	TCGTTTATACCTTTAATGAATGAGA	x	489	490
cnu_m367a	KBrB014D14	AAAGCCCAATTTCAAACACCAA	AACGAAAACGAACCCAAACG	x	286	240, 235
cnu_m368a	KBrB078O05	CGGGTCCGAGTTACCTACCTT	TGGCACATGAAAACAATATAGTACCAA	x	269	275
cnu_m369a	KBrB051E13	GGATGGGCTGTAAGCTGGTG	TGGCAACATGCATTGGTTTT	x	290	290
cnu_m370a	KBrB013J16	CAAATCGGGCATTGTTCCAT	CAATCAAGGAAAAATCTGTACCAATC	O	299	300
cnu_m371a	KBrS012D09	TTTTTGGGTTTCTTCTCAAAATGC	ACTCCAGCGAATTTGGCTTT	O	287	285
cnu_m372a	KBrB023B16	CCAGTGGCCAATACGAAACC	TGATGGAGAGTGGGTTGTGC	O	178	170
cnu_m373a	KBrB087P03	GGGTGGAGACCGACGACTAA	TTCCTCTATCTGCGGCTTTATCA	x	274	275
cnu_m374a	KBrB080C12	AATCACACAGATATACACACCAGCA	CATGTGCCTAAGTTTACCCACAGAT	x	181	177
cnu_m375a	KBrB016E20	CGGGACCATGCCTGTAAATA	AAAGGGAACATTAAGGTTTATAAAATG	x	288	280, 255, 230, 215
cnu_m376a	KBrB017F11	TCGGTTCCATAAAAATGTTGG	TTCAAATTTTGTGATCAATGGTT	x	283	700, 570, 500, 410
cnu_m377a	KBrB019I24	TCAGTTGTCGGATCGTCTATG	CACTTATCTTTCCTTTGAAGTTGTTG	O	265	260
cnu_m378a	KBrB068E07	ACATATTGAATGATCTACCTCGACA	TGCATCTTACTTGAATATCTTACGAC	x	250	222, 203
cnu_m379a	KBrB026F03	ACACCACTAAAACATTGCCATA	ACCGAAGGAGACTGCAAAGA	O	256	255
cnu_m380a	KBrS003G14	TCATTTGAAAACCAATCCAAAA	GATCGTTCAAATGTCGTATGGA	x	288	285
cnu_m381a	KBrH015L23	TGCTTTTAACCAAACTCAAACG	TGCAGAGAGGCAAGTTTCAA	x	300	268
cnu_m382a	KBrB092D10	TGAACCAAATAGATAGTTTCTCGTG	TGCAGTGGAGAACCCTCTTC	x	269	265, 225
cnu_m383a	KBrH014A02	CAAATTGTTGGGCATCAAAC	TCCTCACGGGGATCTTTATG	x	264	268, 255
cnu_m384a	KBrB056I08	TGAAGGTGATGATGACGATGA	TCATGGTCTACAAAGACATACGG	O	253	250
cnu_m385a	KBrB061N03	CCTCCATCAAGCTTCTCTGC	CTCTCTCCTCTCTGCCATGC	x	284	235, 163
cnu_m386a	KBrS004I08F	TGCTGATGGGATCCTTCTTC	CAAAAGAAATGGGCGTCACT	x	264	260
cnu_m387a	KBrB058F21	ACTCGAACCATTCTGGCAAA	GGAACGACTTCCTCCCGTAT	O	253	252
cnu_m388a	KBrB078A03	TTTCTCGATCCTCCCCTTCT	AAATCTGCTCCTGTTTTTGTTTTT	O	280	275
cnu_m389a	KBrB043L02	TCCAAAATCCAATTGCTAAAAA	AAAGCATGCAATACTTAAGCCATA	O	298	310, 280
cnu_m390a	KBrB013O20	CTGGCCGGTTCTCATGTAAT	TCCAAACCGGACTAGATCGT	x	300	300
cnu_m391a	KBrB042L19	TGGACAAAATTAATTGCTACTCAC	GATATTTTTGGCCGGGTTC	x	296	270
cnu_m392a	KBrH001D20	CGAATTTAACTTCAGCATCTGG	TTGATCACTCCAAAACCAAGG	x	251	250
cnu_m393a	KBrB019N06	TAGTTAGCGTTTGCGGTTGC	CAAATGCAGCAGCGATTAAA	x	265	330
cnu_m394a	KBrB010F13	CGCACGGGAACTCATTTTAT	CAATTGTATGCAATATGTGTTTTGA	x	257	225, 210, 187
cnu_m395a	KBrB052N08	CAATTGTATGCAATATGTGTTTTGA	CGCACGGGAACTCATTTTAT	x	257	225, 210, 187
cnu_m396a	KBrB042O03	TCATCATTAAAATGAGTTAAAATTCG	TTTTGGTGATCTTTTCTAAATTTTTC	O	337	330
cnu_m397a	KBrB042J11	TCTTCAAGTCAAAATACTCACATTCA	AAACGACAAATACATATGACAGTTTTA	O	297	290
cnu_m398a	KBrB039P21	TGACATTCGCATCAGATTTGT	TTGGGCTTCACGCATAAGAT	O	280	280, 240
cnu_m399a	KBrB083F05	TTGATCTTCTTCTCCGTCTTCA	GCTCAGATGGGTGTTCCAGT	x	267	270, 215
cnu_m400a	KBrB089H11	CGAGTTTTTGTGTGTACGTATAGTAAT	CCAAAGTGCGTAAAGGAAGG	O	298	305
cnu_m401a	KBrB044D19	TGTGTTAAACTATCTCCGAACTAGAAA	TTTCTCTAGGATATTAGAAAAGGAAAA	x	389	390
cnu_m402a	KBrB049N17	GCCGACTCCTAGTGAGGAAA	TGTGTTTTGGGCTCAAAGGT	O	285	285
cnu_m403a	KBrB087M20	CCAAAAACCTGTAATCGAGCTT	GAAGGGATCGACATGATGAGA	x	268	270
cnu_m404a	KBrB073E19	CCCTTGCATTCACTTCTCCT	CAAGACCAGCAGTCTGAGCA	x	255	250
cnu_m405a	KBrB071M14	CAGGTTTACACCCCTGCATT	CATCATATCACCCCACCAGA	x	293	285
cnu_m406a	KBrB018D16	TCATGCCAAATCAAACCAGT	TGTGCTTTGAAGAAGTTGGTTG	O	273	275
cnu_m407a	KBrB002P01	GGATGACGAGTGTCGAGGAT	CTCTTCATTCAACGCCTCAA	x	255	250
cnu_m408a	KBrB019A15	GGGAGGAGAAAGAGGGAGAG	CTGTCTGCCACTCCACTTGA	x	259	177
cnu_m409a	KBrB089H07	TTCCGGTCACTTCTAGCTTCA	TTTTGGTGGTTAGTATGTCGCTAT	O	293	290
cnu_m410a	KBrS008P19	GAATGTGCATTTGGTTACCG	CGTCTTCACTCCAAGCAACA	x	256	252
cnu_m411a	KBrB004G11	TCACAACATGGTTTGAGTTCC	GAGGAAAAGTGCCAATTTCG	x	273	270
cnu_m412a	KBrB060L22	GAGATCTTGGTCGGAAGCAG	TGCAGATTTTGGGTAGACGA	O	288	280
cnu_m413a	KBrB085J21	ATTGTGCCGTCGGAATTAAA	GATGATTAGAAAAGGTGTCTATTGC	x	275	270
cnu_m414a	KBrB055A02	TGATTCAAAATATGACACAAATCG	AAAATTCAACTTTCACGTAATTGTTAT	x	339	350, 310
cnu_m415a	KBrB002K01	TGATGTAACCCCGGAGAAGA	TTTCTCCCCTGAAAGCACAC	x	296	290
cnu_m416a	KBrH015E17	TGGTGGGTCGTAACAGATGA	GCTCGCTTCCCAAATATGAA	O	258	260
cnu_m417a	KBrB080E18	ATTGCTTCTTGCTTGCGTTT	TCGGATACAGCCATACGTCA	x	279	275
cnu_m418a	KBrB010F19	AAGTGGGCTTTGTTGTGGTT	CGACGGATTAAGGCTTTTGA	x	300	290, 275
cnu_m419a	KBrH009C15	TGGGAGCAATTTGGTGTACATA	TGCAGTTGCAATTGATGCTT	x	300	295
cnu_m420a	KBrB006J12	CGTTCACCTAAGAGCCCAGT	GAGGCACGTTCTGGAGGTAG	x	268	265
cnu_m421a	KBrB045I17	ATATCCAGTTCGCCAACACC	AGCAAACCCCATCAGACAAC	x	285	280
cnu_m422a	KBrB072P01	CCACGTGGATAGTCCCTCAC	AGAGAGATGGTGCGGTCAAC	O	193	195
cnu_m423a	KBrS007P17	GAAAGAAACGCAACCAACAA	CGTATCATCCAACCCCATGT	x	238	242
cnu_m424a	KBrH012A14	CCTCCTCTCAATCCAAGTGC	ACGGCGTCTTGTGAACAAAT	x	250	245
cnu_m425a	KBrB051I12	TCGTTTGACCAACCGTACAA	CTTGCCAGCGTTGATACAGA	O	266	265
cnu_m426a	KBrB084C18	AATTGCACCGAAAACTTTTGA	CGGATATCGGGTTGGTTTC	x	307	320
cnu_m427a	KBrB013M01	CGCGGTACTTAAACCTCTGC	CACCACCAACCGATTCTTCT	x	276	270
cnu_m428a	KBrB048D12	GAAAGCGGGATGGGATTAAC	AACACCAGAGCTCGAATCGT	x	264	non-specific amplification
cnu_m429a	KBrB052E19	CGGAGAGTCCGCTTCTATTG	CGAGGAGATCGGAGACTGAC	x	258	250
cnu_m430a	KBrB058M10	TTCGAAATTCAAATAACTAATCAGC	TTTGGTGAGGGTTTTGAACA	x	160	160
cnu_m431a	KBrB023L08	TGTCCCTGCTCGTGTTGATA	CACTCCATCGACCTCCTCAT	x	304	300
cnu_m432a	KBrB027K16	CAAACCTCGTCCTAAGCAGAA	ACCTGAAGATGACCCAGACG	x	324	320
cnu_m433a	KBrS003D10	ACCCGTGTCCAAAACTTCAG	CCAATTTGTCCTGCAACCTT	x	309	310
cnu_m434a	KBrB023N04	AGCCAAACTGCTGAGCTTGT	CAGGGTAGGCGTTTTGTGAC	x	281	277
cnu_m435a	KBrB084K23	AATTGAACCAAACGGAGCAC	GCTTTGCAACTAAGAGTCTTTCAA	O	344	340
cnu_m436a	KBrB007M04	GGGTGATTGCATGATGTGTT	TAAAACCAAAGGGGGAGAGC	x	264	260
cnu_m437a	KBrB068I07	CCTTTATCTTCATTGTATCACTATTCA	GTGCTTGCCCTTTAGTTTGC	x	278	285
cnu_m438a	KBrB084F01	TGAACCCTCGAAACTGAAAGA	GGACGTTAACGAAGGCAAAA	x	310	305
cnu_m439a	KBrB063M21	CCCTACGGACGGATGAGTAA	TCTGAGTGGCACCAGCATTA	O	305	305
cnu_m440a	KBrH001J06	CCCTTCCCAGTGTTTAGCAG	AGTTGATGCCAAGGTTCCAG	O	294	295
cnu_m441a	KBrB020I01	TGGTTACCCCACTGACCCTA	AAATATGGGGCCTCTCCTGT	x	275	260
cnu_m442a	KBrB063G23	CGATTTGGACAATGACTAGTGG	AACGCCATGGAAACAGAAAC	O	288	285
cnu_m443a	KBrB037A09	TGGTTTTTGGGAAGGAAAGA	ATAGTCCTCGCGAAACATGG	O	331	345
cnu_m444a	KBrB085G17	TCTAGGACCAACCGCATTTT	GTTGCACCTTCAAGCTCTCC	x	276	280, 272, 253
cnu_m445a	KBrB043L22	TTCAATTCTTTGAGGACCAACA	CCCCTGACTTGGGAATGTAG	x	297	340, 300
cnu_m446a	KBrB077L14	CACGTACGTCTTGGATGAATAAA	ATCTCACGTGGAGCACCATT	O	278	275
cnu_m447a	KBrH003P24	TGGTGTCAAACGGACAGAAA	ATACTCGGCTCAAACCGTCA	O	264	265
cnu_m448a	KBrB023N08	TTCATAAAGCAGAGCAGGGGAA	TGGGCATATTGGTCTTTGATCC	x	239	255
cnu_m449a	KBrB024J13	GCAAGTGTGCTAAAACCGTGTG	GGGGTGATAACTGTGCCTCTTC	x	296	300
cnu_m450a	KBrH012O06	TAGCTGCGTTGCTTCCACAGTA	TGTCATCAAGTGGTTCTTGTCTGAA	x	297	300
cnu_m451a	KBrB028I01	AGTCAAAGGCCACAACATTTCC	ATATAAAAGGTCGAGCGGTTGC	x	260	260
cnu_m452a	KBrB057E05	ACTGAAACCAACATGCTTCAAC	ATGAGAAGATTAGCGACGAGGT	x	189	190
cnu_m453a	KBrB056L15	CGATTGTCCACAGGGATCTTG	TGAAATGGATGAGAGGGAGGAA	x	216	216
cnu_m454a	KBrB084P16	GAACTGAATGTAGCAGACAGGAGGA	CTGAGTATGAAACCGGCGAGAC	x	299	300
cnu_m455a	KBrB063K02	TCCACATCTACACAAAGCACAATG	TGCAACCACATGACTTGCAG	x	216	216
cnu_m456a	KBrB072L19	AAAAATGTTCAAAACCCTCACCAA	TCTCTGGCTTCGATTTATGTTGA	x	279	265
cnu_m457a	KBrB088I08	CTGCTCCTTCACGTTTTCATCA	ACGGACAGCAACAACAACAAGA	O	167	180
cnu_m458a	KBrB092B03	GGGGTGAATCTTGGATGAGG	CTGACGGATTCCCAACGAAT	O	296	300
cnu_m459a	KBrB046G20	CAAAGCCGGATTTCTTTTAGCA	TTTAAAAGTATTCTAACAAATCCGTTG	O	477	490
cnu_m460a	KBrH038M21	TGTTTTGGTGCGTTTTTGGA	ATCAAGGAGGGATGGGCATT	x	291	520
cnu_m461a	KBrB089M05	GCCGAAACCGACCTCAACTA	CAGTTTGAGTTTCGGAATGCAC	O	193	190
cnu_m462a	KBrB014D14	TGATTGATCGTGCCAGCAGT	GCGTGGTCATTTCCGAGTTC	x	267	420, 301, 266
cnu_m463a	KBrB016E20	CGCCTAAGATCAGTTCAGCA	GAAAGGCTAAGGCACACCTC	x	290	290
cnu_m464a	KBrB017F11	CCCTAATCCCCATCACACC	CCAAAAACAGTGCCAAAGGT	x	282	288
cnu_m465a	KBrB019I24	AAAGACAACTTTGATGACTAAGAAACT	TGTGACACACTTAGCTACATGATTG	O	256	260
cnu_m466a	KBrB068E07	GGTCAGGTGCTACTCAGACTCC	TTGAAGAGGATCCACCAAAAG	x	299	299
cnu_m467a	KBrB026F03	AGAGCACCATTAACCCTAGCA	GCACCATTAACCAAGGGTACTT	x	255	280, 260, 155
cnu_m468a	KBrS003G14	CTGAAGCTTCCTCCGACAAC	TAACGAGATCGGCGAAGAAT	x	264	265
cnu_m469a	KBrB092D10	GCATGCTACGTTGGGAACTAA	ATACGAGCAAGGACGAGACG	x	300	297
cnu_m470a	KBrH014A02	CGAGGAAGAGAGTGGTTCGT	TCAAAGATGCAAAAGCCAAA	x	251	250, 245
cnu_m471a	KBrB061N03	GGAACGACTTCCTCCCGTAT	ACTCGAACCATTCTGGCAAA	O	253	250
cnu_m472a	KBrS004I08	TTTAGCCAACTTGCAGTGGA	AAACAATTGGCTTCGTCCAG	O	253	252
cnu_m473a	KBrB058F21	CCACTCTGAAAATTTTGTGATCAAT	TTCGGTTCGGTTCGTTTTT	x	299	285
cnu_m474a	KBrB078A03	CGTCCGTACGAGGTAGGTTT	TTAACTTTTTCGCTGGCAAGT	O	271	270
cnu_m475a	KBrB013O20	GGCGTCTGATGTGAACTTTG	GACAGCAGATGCCTCAACAA	x	259	260
cnu_m476a	KBrB042L19	TGTCACAAGCCTATCCATTCA	CCCTTCATAGTGAAACAGTGGA	x	295	300
cnu_m477a	KBrH001D20	TTTGACATCGTGCAATGCTA	TTGGGCTGGTCCTGAAGATA	O	300	300
cnu_m478a	KBrB019N06	ACCTTGGCTCCTCCACCTAT	TGTCTCCTCCTCGTCTCACC	x	257	281
cnu_m479a	KBrB010F13	GAGAAGAATTTTCCCACTATGC	GATTTTATTGACAATGTATATTTGCTG	O	292	285
cnu_m480b	KBrB052N08	AGTATTGATCCCATGCTTCG	CAAAATGATGGGTGGCTGTC	O	227	225
cnu_m481a	KBrB039P21	GAGAAATTTGGTGGATGTTTGA	GAACAAAGACAAAAGGGGTCA	x	283	285
cnu_m482a	KBrB083F05	TCAGAGATCCTTGACAAAACCA	AGATGAAGCCAAAGCCACAA	O	285	285
cnu_m483a	KBrB044D19	CTTCTTGAAATTTAGAAATTCTTTTTG	CCGTAGCCACTCTCAAGGAA	O	266	265
cnu_m484a	KBrB087M20	AGGGAGTTGAAACGAAAGCA	CAATACAAAAACCGGGCAAG	x	267	270
cnu_m485a	KBrB073E19	GATGGTGGCCATGAAATGAT	TCACGAAATACTTTGATGTGGAA	x	285	285
cnu_m486a	KBrB071M14	CATGCTCCTAAACGTCCATGT	GGCCAAGCGTAAATCAGTAAA	x	300	310, 250
cnu_m487a	KBrB018D16	CGTACGATTCTCCGGTCTTG	CGCCCAAATTTAATTCACATC	O	269	275
cnu_m488a	KBrB002P01	CGGTTCGGTTCGGTTTTT	CCACTCTGAAAATTTTGTGATCAAT	x	300	285
cnu_m489a	KBrB019A15	CCACTACCAAGCCATTGTGA	GAGACCACGCAAGATCAGGT	x	295	300
cnu_m490a	KBrS008P19	CCAACAACAACCATGGTGAA	CAAACTGGAGCAAAGCATCA	O	343	348
cnu_m491a	KBrB060L22	GCGAGTAAAAGTGGCCTTTG	CCTGGAACTCCAAGCATCTC	x	256	135
cnu_m492a	KBrB085J21	TCGAGGTGGTTACAATCCAA	CAATGCGGATCTACCTCTCA	O	263	270
cnu_m493a	KBrB002K01	CACAACACGGTTTGAGTTCC	ACACTCTCAGTCGTGCCAAA	x	250	non-specific amplification
cnu_m494a	KBrB080E18	GAGGATATCTGCGGTCACCT	TTTTCGGCGGAAACAAATAA	x	250	250
cnu_m495a	KBrB010F19	ACCTACCAACCCCAAAAAGG	GAAGCTTTCGATGCGGTTTA	x	272	265
cnu_m496a	KBrH009C15	CAACCCAATATGTGAATTATCTTCTTT	GGACTTGTCTCGTTGTTGTCC	O	275	275
cnu_m497a	KBrB006J12	CCAACTGAATACGATCAGACCT	TGGGTGGGGTTTCTTTGTTA	x	300	295
cnu_m498a	KBrH005A08	TTACCTCTGCCACGACAGTTT	CACAGTTTGCCACACCAGAA	x	281	262
cnu_m499a	KBrB034I14	TTGTGATTTTAGTGAAACATCGAATGA	TTTGTTTTATTTTCACAGTGGAGTTCA	x	359	310
cnu_m501a	KBrB002G19	GAATCTTGGGGGTATTTCTGC	TCCTTTATCCCCCTCTCTTTTT	x	201	200
cnu_m502a	KBrB002K01	GGCTTAATGATAACAGGAGGAGGGCT	TCCACCTCGCAAATCCTCAAGTGTA	x	277	263, 243, 218
cnu_m503a	KBrB003A10	TATTGGCGTGTGCCATCGTG	TGGCTCTCCTCTAACCTGTTCCAA	x	205	205
cnu_m504a	KBrB006J12	CCTCCTGCCAGCATTCCACA	CTCGCCGTTTCTTCACCAGC	x	211	210, 199
cnu_m505a	KBrB007A19	TTTGCACATTCCTTTACGATGACG	GTTTAGGGTTTACCAAAAGGTTTAGCG	x	273	275
cnu_m506a	KBrB019N06	CGCGTCTCCTCCTCGTCTCA	AACCTTGCTTCCTCCAGCCG	x	231	235, 230
cnu_m507a	KBrB023L08	CGACAACGATTCGCCCTCAC	GGGCATATTGGTCTTTGATCCG	x	190	non-specific amplification
cnu_m508a	KBrB023N04	GCGGAAACAGAAACAATCGCC	TCCTCTTCGAGTCATCGTCTTCG	x	266	non-specific amplification
cnu_m509a	KBrB034C07	CACAGCCTTGGGAGTGGCAG	TGAAACATCCGAGAGCAAGCG	x	198	192, 175
cnu_m510a	KBrB034I14	TCAACCCTTGTCTGAACAACAGCA	CACGGTGGCGCTAACACCTT	x	257	250
cnu_m511a	KBrB041J04	TGTGGACGAGAAACTGAGGA	TGAGATACTGGTGCGTGTGG	x	207	202
cnu_m512a	KBrB042N05	AAGTAGGAGGGGGAGTGAAGA	TTTCTCGCCAAAATCGAACT	x	189	183
cnu_m513a	KBrB043L15	TTGTCGGAAAATTGGGGTCG	GCTCGATGTTACTTGTCGTGGC	x	248	240
cnu_m514a	KBrB045B23	ACCACACGGCAAAAAGAAAG	TGAAGAAGAAGAAGGCACATGA	x	222	215
cnu_m515a	KBrB051E13	TTTTCCCTAGCCGTCGTCCC	CGGTTTTGTTCGGTTTATTCGG	x	205	200
cnu_m516a	KBrB056L15	ACTTGCCTTAGCCAGCAGCG	AAGATTTTGTGTTGTGGTCTGGTGA	O	261	260
cnu_m517a	KBrB058M10	GCTGTGCCATTGCTCCTGAA	TGACTTCGGCTCTTACCGAAAA	x	267	Not amplified
cnu_m518a	KBrB059G16	AAGCCCAATCCCTACGCTCA	CGACACAAAGATGCCTCCCG	x	243	235
cnu_m519a	KBrB068E07	CCGGCCCTTACACAAAGCC	TCAACCAAGCAGAGCCAGTCC	x	240	235
cnu_m520a	KBrB092D10	GGGGATAGTTGGGATTGTGGC	ACCACCGCACCACCGAGATA	x	252	250
cnu_m521a	KBrH003D18	ATCCTCCGCCATTAGTTTGA	TTGGGACGACAAGTATGGAAC	O	209	210
cnu_m522a	KBrH005A08	TTTCTCAACCAAGCACTATCCA	CACAGTTTGCCACACCAGAA	O	206	200
cnu_m523a	KBrH012A14	GACGCTTGACACCGTTTCTC	TTTTTCGCTTTGGTGGAGTT	x	213	205
cnu_m524a	KBrB002P20	GCTTGAAATACATGATACCCCA	CAGGGCACAGTTTACGGAGT	O	295	295
cnu_m525a	KBrB003O07	ATGAGGACCGAGAGCCAGTA	TTTGAGTTTTGGCGACGAAT	x	254	265
cnu_m526a	KBrB004G11	TCCGAGAAGCACACAAAGAA	TGACCATTTTCTGCCATTCA	x	282	280
cnu_m527a	KBrB004G11	ATTGTTCGCCAAAGAAGTCG	AACTGAAACCAAAGGAACCG	x	243	240, 210
cnu_m528a	KBrB007M04	CATGTGGATGCGAAATCAAG	TCACAACAAGGTGCTCTTCCT	x	298	294
cnu_m529a	KBrB007M04	TGGAGACCGAGGAAGAAAGA	GCCAAAAAGGGTTAGAGCAA	x	160	160
cnu_m530a	KBrB009P13	TGAGGTGGCTCCCTTGTTAT	AGGGAATAAAGCGGAAAAGG	O	286	280
cnu_m531a	KBrB009P13	GCCTGATTTTGCATCCTCAT	GTAGAGGTTTTCACGGCGAC	O	221	218, 193
cnu_m532a	KBrB010F19	ACAGCAGCAGCAACAACAAC	TCCATCTCTCCTCTGTGGCT	x	268	265, 200
cnu_m533a	KBrB013M01	AGTTGTTGGCATTCTGGGTC	GATCAAACCTGAGGAAGCGA	x	200	265, 200, 80
cnu_m534a	KBrB013M01	TCAGTCTCAGCCTCTCGTCA	GATCTGGTGCGGAAGAGTGT	O	205	205
cnu_m535a	KBrB013O20	TGACCTTTTCATTGGTGTGC	GTCATTTATGGTAATCCGTTGG	O	300	300
cnu_m536a	KBrB014D14	AAATAATCACACATGAAAGAAGTCAT	TCCAAAAACCCAACAAAGGT	x	266	265, 205
cnu_m537a	KBrB016E20	TACGCATTCCGATGTTTCAC	GCATCGTTCAAACCACAGTT	O	194	193
cnu_m538a	KBrB016E20	TCTTCTGTGGGACTGTGTCG	TCATCTACCTGGGTCGGTTT	x	176	170
cnu_m539a	KBrB017D04	AATGACCCCACACACGTACA	TCAAACATAAATTCAATACAGCAAA	O	269	300
cnu_m540a	KBrB017D04	GACACCTTGATGAACAAACATAACC	ATGGCAAGTGATGTCAAACG	O	282	280
cnu_m541a	KBrB017F11	AGACAAGACCCGCTTCGTAA	TTTGGGCCGCTTATATTCTG	x	250	250
cnu_m542a	KBrB017F11	CCCGTTTGTTTTGTTTTTCC	GGGTCACCTTTGAACCTCCT	x	265	260
cnu_m543a	KBrB021M05	CAAACGCACCACCACAGTTA	ATACGGAGAGTACGCGGAGA	x	169	non-specific amplification
cnu_m544a	KBrB021M05	TGCATTTTCATTTTTCACTTGG	TCGTTCACATGGATGCAGAT	x	178	175
cnu_m545a	KBrB023N08	GCGAGAGAGAAATGGTGAGG	TAATCAACGAGTGGAGCCAA	x	289	280
cnu_m546a	KBrB023N08	TGGTCTTTGATCCGATTCTTG	TCAATTCAAGATCAGTACCCCC	x	150	225, 250
cnu_m547a	KBrB037A01	CTTCCTTCGCCATCTTCTTG	TTCTACACTCAAGCCCTCGAA	x	217	215
cnu_m548a	KBrB038M13	TCAATCTTTCAAATACAAAAACAAA	TGCCAAACAATACTACACCATT	x	236	230
cnu_m549a	KBrB038M13	AAAAGGTTTCACTTGCACCG	GTCTGGAGGTGGTCGAGAAG	x	294	290
cnu_m550a	KBrB042N05	AAGTAGGAGGGGGAGTGAAGA	ACTCGCAAGCACCAAGAAGT	x	172	170
cnu_m551a	KBrB042N05	AAACCATATCCAAATCCTACGG	TTCAACAAAGACCATGACTTCC	x	201	200
cnu_m552a	KBrB043L15	TCCTAAAACCAGGAGGGCTT	GACATCCGTCGGCTACAACT	x	221	220, 200
cnu_m553a	KBrB043L15	CTGCCAATCAGTCCCATCTT	TTTGGGCAGGTCATAAATAGC	O	299	300
cnu_m554a	KBrB043L22	CAGCATACTTCAATTCTTTGAGGAC	GCATTCCCCTATGTTGGGAT	x	245	235
cnu_m555a	KBrB043L22	ATCGAGATCACCCATGCTTC	AGTGCCTAGACCACCACCAC	x	279	380, 280
cnu_m556a	KBrB045I17	TGCGATATTTTAGGCGTGTG	GATTCCATCGGGAAACAAAA	x	296	295
cnu_m557a	KBrB045I17	ATCCATTGGTTGGCATTGTT	AAACGTACAGGACACCAGGC	x	238	non-specific amplification
cnu_m558a	KBrB046M04	CGTACAAAGTCCTCTTCCCC	GTTTGTTTTTGTCGGCGATT	x	151	150, 143
cnu_m559a	KBrB052E19	CCTTGCTGCATTCCTCTCTC	GCTCAGGGATGAGATGTTGG	x	184	185, 165
cnu_m560a	KBrB052E19	GAGAGACGCACTCAAAAGCC	GATCCCACCAGAACCAGAGA	x	294	295, 200, 180
cnu_m561a	KBrB061L05	CCGATTTATACCCGACTTAATAACA	GGAATATCCAAACTCCATCAAAA	x	285	285
cnu_m562a	KBrB061L05	CGTGCCTTTCATAAGACCAA	CAGATTTACGCTCTGCATGG	O	269	267
cnu_m563a	KBrB064A13	ATACCGGCTCTGCTGAATTG	AAAGCCATGCTCTGCAAACT	x	248	250
cnu_m564a	KBrB064A13	TAGCCTTCATCATCTTGCCC	TCGATCATATTGCGTTGGTG	x	282	275
cnu_m565a	KBrB065N19	ATGCCAATTTTGCTGAATCC	GTTTCAACCATCCGGCTATG	x	278	275
cnu_m566a	KBrB065N19	GGAAACTGGCTCTGCTTGAT	ATTCTTGAGAGGAACGTCGC	x	243	240
cnu_m567a	KBrB069A15	ATGCGACCACAGGGAATAAG	TTTTGTTTGGGGGTGTGTTT	x	252	250, 240
cnu_m568a	KBrB070J23	TAAAATCTGAACCCGAACCC	TTGTTGCTCCAACTCCAACA	O	292	292
cnu_m569a	KBrB070J23	GCTGCAATGATAAGCAACCA	CCAAAGCCACTTTTTCTTGTG	x	271	215
cnu_m570a	KBrB071M14	TCTTCAGAGAGTGTGCGGTG	GAACAAAAATGGCGGCTTTA	O	183	182
cnu_m571a	KBrB080C12	AGGTACAGACACAGGCTGGC	CGGTTTTGAACACGGTATTGT	x	201	200
cnu_m572a	KBrB080C12	AAACGGAGTTTTAACGGCAA	TTTCTTATGGACTTTTTACGGTTATGT	x	259	Not amplified
cnu_m573a	KBrB080E18	CCCTTCTTGTGGCATTCAGT	TTAAACAACACCTTGGCGGA	x	285	400, 275, 185, 155, 150, 105, 95
cnu_m574a	KBrB082F21	GCATTGTTTCTAGTGTTTACTTGGTG	TTGTGGCTACTAGGGCAAGG	O	241	290
cnu_m575a	KBrB082F21	GCACTTGACCGTCTCGGTAT	ATCATGCCTTCTTCAGCGAT	x	224	230, 220
cnu_m576a	KBrB084C18	GCAAGAGATATGGTGGTGGG	CACTTGAGCCTTAACCTTAGCAA	x	279	275, 250, 232, 222
cnu_m577a	KBrB084C18	CACTCCAGGTCCAAACCCTA	ATTACGGGGCAGCCTAAATC	x	180	188, 185, 180, 177, 170, 167
cnu_m578a	KBrB085G17	CGCCCACCCCTAGTAATCTT	TTTTTGAGTGAAATGTGTGAGTTT	O	300	300
cnu_m579a	KBrB085G17	AAAGCACCCAATATCGCAAC	GTCTCACAAGTCACAACGTAAAAAC	O	254	255
cnu_m580a	KBrB087M20	GCCGGTTACTGTTCCAAGTC	TCCAAAAACCTGTAATCGAGC	x	288	non-specific amplification
cnu_m581a	KBrB087M20	CAATACAAAAACCGGGCAAG	GATGGAGAGTGGGTTGTGCT	O	217	220
cnu_m582a	KBrB090B08	CATGGTCGGTTAATTTTGTTCC	TTTCCTTTTGAATTGGGCAG	x	202	200
cnu_m583a	KBrH006E24	TTGTAGAGAGAGAGAGAGGGCA	CCTTCAAAAGAAAGGAGGGG	x	271	265, 215, 185
cnu_m584a	KBrH006E24	CGGAAAGAACACATTGAAAGAA	AGCATCAAAGAAAAAGGCGA	x	216	217
cnu_m585a	KBrH010F07	TTTATCAGTCCGGTTTTGCC	GATGCTCTGAGACACCCAAA	x	246	200
cnu_m586a	KBrH010M08	AGGCTGCTGTCTCTCTCTCG	TGGGGTGATTAAGTGGTCAA	O	291	285
cnu_m587a	KBrH010M08	CATCATTGGCTTTGGGAGTT	CGAGTGGGAAAGAAAAACACA	x	289	285
cnu_m588a	KBrH010N11	CGTGGTTTTAGTCGCAGACA	ATTCTGTAACGTACCGGACTTG	x	231	235, 230
cnu_m589a	KBrH010N11	AGCGTTTTGTTAGAAGGCAAC	GGGTCACCTTTGAACCTCCT	O	293	290
cnu_m590a	KBrH012A23	ACCGTGTTCCCTCTTCTTCC	CTCATACTTTGTCTCTGCTTTCCA	O	269	260
cnu_m591a	KBrH012A23	CTCCACCCTTCGGATTGTTA	AGCAACACCCTTTCATCAGG	x	261	285, 260
cnu_m592a	KBrH013M23	CAAACCACCCAACGTCTCTT	TGTCTGATTGACTCCAAACCA	O	246	300
cnu_m593a	KBrH014A02	TAAGGCAAATTGTTGGGCAT	CCATCTCTCCTTGTCCTCCA	x	202	205
cnu_m594a	KBrH014A02	TTTGTCCTAATAATGTCGTCTCCA	ACTTGAGGAAGGAAAGCACG	x	278	275
cnu_m595a	KBrH014M21	AATTTGGCGTTTGATTCCAC	CCCGACAGCCAATTACTTCA	O	273	275
cnu_m596a	KBrH015H17	AAAAACGAACCTCTTTGGGG	CTGACGAAGGCTCCAATTTC	x	258	260
cnu_m597a	KBrH015H17	TTGAACCCACGAAAACTTCC	AGAAGGGAGAGAGGTCAGGC	x	291	295
cnu_m598a	KBrH020D15	TTCACCGTCTGCTCTTATCG	CTGCTCCCATACGATCCACT	x	273	275
cnu_m599a	KBrH020D15	CTCTCTCTCGTTTCTCGCGT	AACCGGAAATACCCAACACA	x	150	145
cnu_m600a	KBrH042F19	TCATTTTGCTATCGTCGGTTC	TGCAGAGATTCCCAAATCAA	x	249	250
cnu_m601a	KBrH042F19	TATGCCTCACCGTAAGATCG	GAGCTTTGTCTGGCATTGGT	O	279	280
cnu_m602a	KBrH121P05	CATCCACAAGTCCACCAGTC	CGCATTAGACCCTAAAAACCG	x	233	240
cnu_m603a	KBrH121P05	GCGAGATACGAGGAAGACAAA	CGGCGACATTAAAATCCAAA	x	300	245
cnu_m604a	KBrH123K18	CTCCTTCATTTGATCCCCAA	CTTCTTCAGGGTTTCCAACG	x	179	172, 162, 156
cnu_m605a	KBrH123K18	CCAGAGGACCAGAACCTTCA	CTCACATGAACTTGACCTATTATGC	x	228	400, 225, 218, 207
cnu_m606a	KBrH002D01	CGGGCTCTAATCAAATGTGG	AAACCATATCCAAATCCTACGG	x	238	290, 330, 550
cnu_m607a	KBrH002D01	TGACGACGGAGATGAGTGAG	TCAATCTGGCGATCTTTGTG	O	235	230
cnu_m608a	KBrS003D10	TCGGTTTCCACTTTTCGTTT	GTTTCCATATCAACAGGCGG	O	297	290
cnu_m609a	KBrS003D10	GATTAGAGTTTCTGGTCGATAGTGA	GATGTCTGACCATGCGTGTA	O	300	300, 280, 225
cnu_m610a	KBrS003G14	ATGAAGGAGACATGGATGGG	GGTAATTCCGTAGGTTTTATTTAAGG	x	297	295
cnu_m611a	KBrS003G14	TGCATCACCCATCTGAAGAC	CACAAGCATTATACATCACTGGC	x	266	330, 260, 180
cnu_m612a	KBrS005I11	TCGCCTAGAAACCAACAAGC	TTTTTGCAGGAAAGTGCTCA	x	242	237
cnu_m613a	KBrS005I11	ATTTGATCGTCCGTTATGGC	GGTCTACACTTGATGTAAAATGGC	x	162	158
cnu_m614a	KBrS008H22	CCTGGGAGCTTTTTGTTTGA	CAATGTGTGGTTCTGGAAGCTA	x	225	210
cnu_m615a	KBrH014M07	TTCCAGGTTGGAACCACTTC	CTGCATCCACATGAAACCAC	O	221	220
cnu_m616a	KBrB053D06	TCGGTACGAAACTCAATGTTC	GCGTCAGTCTGAACAAAACG	O	271	275
cnu_m617a	KBrB053D06	GGAATGCTGCTGGAAGAATC	TTCAATTTGTCCCTGCATTC	O	200	195
cnu_m618a	KBrB080J22	TCGTTGTCGCTTCTTCAAAC	TCAAACAGCCGTGCTTAAC	O	203	200
cnu_m619a	KBrB080J22	ACCTGTTGGGACTGGCTTC	CTCTGGATGCTCCACTAGCC	x	203	210, 203
cnu_m620a	KBrB053D06	CCCACCATATGCATTTGACTC	GATTTCGGTTTTGGGATGTG	x	218	220
cnu_m621a	KBrB053D06	GCAGAAGCCTGAGAGTCTGG	AACAAGGCTGAATGCTACCG	x	200	200
cnu_m622a	KBrH014M07	TTGTTTCAGCTCCTGCTCTG	ATTCAGCCACGAAAGCGTAG	x	206	208
cnu_m623a	KBrB053D06	GCAAACCGATTCTCATCCTG	CATTTCGAAAGAAATGATGTTTAAG	x	262	268
cnu_m624a	KBrB053D06	GCACCATCAACATCTGCATC	ATTCTTGGCCTTGGACTTGG	x	201	203, 198, 195
cnu_m625a	KBrB080J22	AGAGTCCGATGACAGACACG	CTTTTCGGGCACTTCTTCAC	x	221	225
cnu_m626a	KBrH014M07	TCTCTGCGTGTGATCAGTGAC	AACCGAAGGATTTTCCAACC	x	206	208
nia_m001a	KBrH003L04	AACAGTTTCTACGCATCGTGT	GCGTTTTCGATTTTAAATTTTG	O	449	440
nia_m002a	KBrH004H02	GTTTTAGCGATGGGGTTGAA	GAGAAGGAGGTTTGGGAGGT	O	283	275
nia_m003a	KBrH015M19	TGTGTCGCTCGTCTACGTCT	ACCATCGACTTCGTGGAAAC	O	563	545
nia_m004a	KBrH013B21	GGAGCTTGTTCAATCCTCCA	TGTACCTGCGGCTTCTTTCT	O	316	330
nia_m005a	KBrH005H10	TGTTGGCTTTAAGGCTTCGT	ATGAAGTCGCTGGTTTCTGG	O	437	420
nia_m006a	KBrH004D11	AACATTGGATTGAGCATAAACAGA	TATAGGCAGCGCAAATTGGA	O	476	440
nia_m007a	KBrH117N09	TCGGTCCTGGGTATGGTTAG	AGGTCCACCTTCAGCAAAAA	O	244	620
nia_m008a	KBrH080A08	AAAGCGGTGGAGAAGACTGA	ATTGCTTTAACGTGCGGTTT	O	988	800
nia_m009a	KBrH080A08	TTCCCAAGCTTGCTGGTACT	GAGATTTCCCTCGCTTGATG	O	209	220
nia_m010a	KBrH133J19	GGTTGACGTCTCATTGTGTTCTT	TAGCTTTGCTCACTTTTCACTCC	O	339	340
nia_m011a	KBrH098A19	CCGTATACATGTGGCATAATTGA	TGTTCTAAAGCCCACATTTGATT	O	298	450
nia_m012a	KBrH098A19	ACACAAAGGCAAAAGAGTAGCTG	GAACCTAATGAAATGCACAAAGC	O	338	330
nia_m013a	KBrS002B15	GGAACCGTCCTTACTTTCTCTGT	AGGATTGTGTTTTCCACATTGTC	O	322	300
nia_m014a	KBrH003E08	CATGATACTTTCCCAAAACCAAA	TCTTCCACAGTCGACTTCTCTTC	O	333	340
nia_m015a	KBrH053G06	GCTGGTTCCAGCTAATGGTTAC	TGAATTTATGAGATTCGGATTGG	O	282	285
nia_m016a	KBrH117O12	TTCATCCACTTTGTTCAATACAAGA	CCGTCAAAAACGAAGTAAATCAC	O	398	405
nia_m017a	KBrH033J07	GGTTAAGCAGACGATGGAAGTAA	TATAGGGGAAATCATCTCAAGCA	O	380	380
nia_m018a	KBrH067N03	ACAATTGTTCTAGGCGTTCAAAA	ATCAGTATCCTGGTTCTGGTTCA	O	363	360
nia_m019a	KBrH131C09	CCATGGAAAGCTTAACAAAAGC	CAAAATGGTCATTGCCACATAC	O	330	325, 290
nia_m020a	KBrH054O10	ACCTTCTGGAAATTCATCAGGA	TTGGGAGTTTGATCGAAAGATT	O	358	non-specific amplification
nia_m021a	KBrH073G06	CCATGGAAAGCTTAACAAAAGC	CAAAATGGTCATTGCCACATAC	O	338	335
nia_m022a	KBrH099I08	CTCTCGTCTCGGAGGATCTAAA	GTGAGAGTGGTTGCTGAGTGAG	O	324	320
nia_m023a	KBrH050O17	GGTGAGAAGAACTCTTTGTACGG	CCTCCAGGTTTATCCCTCTCA	O	366	380
nia_m024a	KBrH045E23	TCGTTTTTAAGAGGCTTTGAGG	AGAGAATCGGTGAAGAAGATCG	O	341	345
nia_m025a	KBrH004D11	AACATTGGATTGAGCATAAACAGA	TATAGGCAGCGCAAATTGGA	O	437	320
nia_m026a	KBrH077A05	AATGAGTAATGTCCCACACGA	TGAAATTGCGGATTCTTTAGC	x	221	215
nia_m027a	KBrH077A05	TTCTGATACTCGTAAGTAATTTTTGG	GAACCAAAGTGAACCGATCC	O	194	192
nia_m028a	KBrH077A05	GTTTCAACTTTCCGGCTTTG	CGTGTGTAAGCTCCTGATTTACC	O	355	347
nia_m029a	KBrH005P03	TCCTAATTGAAGCCTTGGTCATA	CACTTGGCAGAAGAAGAGAAAAA	O	282	277
nia_m030a	KBrH008A19	GATCATAAGCCGAAAAAGGTTG	TGCTCTCCTCAAGTGAATCAAA	O	387	390
nia_m031a	KBrH008A19	ATATTTATGACCGCATCCAACC	GCCATCTCTAACCCCTAACTCC	O	391	390
nia_m032a	KBrH003F06	TTCTCCCCATCCTCTCATCTTA	ACCCACAACCAACAAAATCTTC	O	359	370
nia_m033a	KBrH092O19	GCCAGATACGTTGCAGGTTT	TTGACATACCTGCATACTCAAAAGA	O	355	360
nia_m034a	KBrB030F10	GTGCAAGTCAGTGCCAAAGA	CTCGGTGGTTGAGTGAAGGT	O	423	440, 400
nia_m035a	KBrB060D14	tgcattaactgtacgccacaa	gcagtcccatcccttaatga	O	367	365
nia_m036a	KBrH014G16	CTGCGCGTCAGTCACTACAA	AGTCTACCCAAATGCGGACA	O	306	1100, 310
nia_m037a	KBrB076B03	GCGGTTAATAGGTTCCGGTT	CCAATTGCATCGATCTGTCA	O	308	305
nia_m038a	KBrS010I09	GGGCCAAGTTACATGGAAAA	GAAGGAGGATGAGAGCCGTT	O	333	332
nia_m039a	KBrS010I09	GCATATGACCAAAGCAAGAGAA	GTGTGCCCTGATATGTGCAA	O	311	310
nia_m040a	KBrB074J19	TGGTGTATTTTCGGCCTTGT	GGTAACTTTCGTCGTAATGTAGTTG	x	398	non-specific amplification
nia_m041a	KBrB051H12	TCTCTCACCGGATTGGACTC	GTTTGGTTCCGGGTATCCAT	O	331	340
nia_m042a	KBrH038M21	CCCATCCCTCCTTGATGATA	GATGGGCATTTCACGACAC	x	335	370
nia_m043a	KBrB034F07	CCATTCGAGGTGGTCGTAAA	AGAAAACGGACCTCGATTCA	x	306	295
nia_m044a	KBrB072E02	TGCCAATCTCAGATCTTTTTCA	TCTCTCCTATAGCCGCCATC	O	310	310
nia_m045a	KBrB080N15	GAAGGGTGCGATTTGAGAAA	TGGGAAAATCTTCCAAACGA	O	376	375
nia_m046a	KBrB089L03	AACCATTGATCACAAAATTTTCAA	CCGTGGGCCTTTATCTTGTA	O	376	370
nia_m047a	KBrB066M16	TTTTTCCTGACGGCCTTAAA	TCGAACCCAACGTAAAGTCC	O	311	310
nia_m048a	KBrB014N06	AAAGCCATCCATCCATCAAG	TGGGGGTTATGGTTAATTTCC	O	348	355
nia_m049a	KBrB043O20	GAGGAATTAACGGCGTCTTG	CAGTCGCCACTACCTGGTTT	O	324	320
nia_m050a	KBrB017B11	GCCATGTGGCCTTCTAAAAA	CGATTCCTGGTCATTTGGAT	O	383	400
nia_m051a	KBrB082I19	AAATCCCGCATTTTTACACG	CACAGCTGAACCGATTGATG	O	379	380
nia_m052a	KBrH005C21	AGTTGGATTCTCGTTGGGAA	TGAGAGGTCCACCTTTTGTCA	O	368	370
nia_m053a	KBrH005J02	AAAATCTCGCTTCTGCGCTT	TCCCTCACCCTGTGCAATAG	x	381	370
nia_m054a	KBrH005J02	GGGGGCGTTTGTATGTTCTT	GGCGTTGTATGCTCTGCTCT	x	394	398
nia_m055a	KBrH006N19	AGAAGCAAAAAGATTGGGCA	GAACCGAACCGAAACCAAC	O	308	310
nia_m056a	KBrH005H18	ACCACCTTCCCATTTTGG	GGTGATGGGGGATTCAGT	O	389	380
nia_m057a	KBrB058B22	CGCGAAGCTTGGTTACTG	TGGGTGGTGGTTAAATGC	O	434	440
nia_m058a	KBrB058B22	CCAATTCTTGGGGGAAGA	GGCTGGGCCCTTTTCTAT	O	489	470
nia_m059a	KBrH006P22	ATTCCGGTTTATCTTTCGGC	TTGCGAAAGTTCAAATGCCT	O	262	260
nia_m060a	KBrH006P22	CCATGCAAGAGCCTGAAGAA	TCAGGCTGCTATTGGGGTAA	O	275	275
nia_m061a	KBrH004J18	CGCCCTAAAGTCCGGTAGAT	CAAAGCAAGCGTAAGAGGGA	O	324	325
nia_m062a	S001F19	CGACGGCACATAAAGGAGAT	AGGATTTAGCTGACGGCTTT	x	273	270
nia_m063a	KBrB084H08	GAAGAAACTCGGTGGGGAGT	AAAGAGTTCCGAAAATGGGC	O	278	275
nia_m064a	KBrS009G24	GGAGGTCTGGATTTTGCCTT	TCAGCAAGGGTACAATGTGAAA	O	329	330
nia_m065a	KBrS009G24	TTGCTTTCCCTTCACTGCTC	TGAGTCCACTCAAATAAACCCAG	O	345	346, 300
nia_m066a	KBrB027O09	TTGGGAAGAGAGTTGGGTGA	TCGTTTCATATGGGCCTTGT	x	313	300
nia_m067a	KBrB041F06	ACACCACCGGTCGTATTGTC	TTCACATCTTCATCTTCCCCA	O	268	268
nia_m068a	S003F17	ATTTGAAGCCGAACGGATAA	GGTCCACCCTATAGCCAACC	x	215	215
nia_m069a	KBrB006O19	GGGATCTCCAGCTCAAGGTT	TGACCTGACCTGACCTGCTT	x	256	256
nia_m070a	KBrB052L10	CCATCCACCACACTCATCCT	TGTTCTGCTGTTGCCTTTGA	O	303	305
nia_m071a	KBrB092P05	GTCAACAACCTCCGCGATAG	AGATCACTCACCTTCCCGGT	O	246	245
nia_m072a	KBrB010M19	AAAGCAATCGTCTTTCGTCG	TGCGGGCAAAACACCTAGTA	O	245	157
nia_m073a	KBrB010M19	TACCAAAGACCGGGTCGATA	TTCCAACACGTACCCGATTC	x	289	1100, 420, 295, 253
nia_m074a	KBrB021M22	CTCGAGACATATTGCTGTGAAGA	GAGCTACCCATAACGTTACATTTAGAG	O	206	205
nia_m075a	KBrB021M22	TTCCCAATCAATTGGAAGGA	GAAGAGCTTGGTTGCCTTGA	O	268	270, 276
nia_m076a	KBrB021M22	TGTTCGTGAGTGAGGGGAGT	TCTCATCACGCGGATAACCT	O	272	225
nia_m077a	KBrB092L14	GTTGCTTTTATGCTGCCGAC	GGATTTGTCAAACGCGAGAC	O	314	315
nia_m078a	KBrB018K09	ACTTGGAGCTCTTGGTATCG	AAACCCTTAAACCTCGTCG	O	341	350
nia_m079a	KBrB068H20	TCTTTTTGAGAGAAGCAAGCA	CTTGCAGGCCATATCAGC	O	232	230
nia_m080a	KBrB007J07	TATCAGGAAAAGGCCACG	TCATCAGCCTTCTCTGCC	O	258	257
nia_m081a	KBrH003N18	CATCAACGTGGCATAGTCTG	CAAATTTCTGTGTTGCGTTG	O	317	320
nia_m082a	KBrH001C24	CATTTCCCCGTGACTATCTG	CGTCTTCATCTCAATCTCGC	O	327	335
nia_m083a	KBrB036B21	TACAACTGTTGCCAGGTCGT	TTTATGTGTTGCAGGAAAAA	O	371	362
nia_m084a	KBrB006A15	CGGAGAGAAAAACTGCAGAC	CCCAGAAATGGATACCACAA	O	296	295
nia_m085a	KBrB085E04	AACCAATGTGATCCGTTTTT	TGGAGTATGTTCATGTTGCTG	x	263	260
nia_m086a	KBrB085E04	AGCTTCCTTCTCCACCTTGT	TGCTTGTGGTCAATCTCTCA	O	259	260
nia_m087a	KBrB088E10	ACCAAGAACCAAACGGGTAT	GCTCGGTTATTTCGGGTAGT	O	340	350, 278
nia_m088a	KBrB010L05	ATTCACGAGGAATGACGTGT	AATCGAAAGAGCTACGGGTT	O	286	290
nia_m089a	KBrB028P01	TCCACTGATATACATGGCCC	CAGATCGAGTTTTTGCGAAT	O	293	263, 295
nia_m090a	KBrH012K23	GCTGATTTCTCCGCTATCAC	AAGACACCGTTTGTGAATTT	O	287	285
nia_m091a	KBrH009D02	TGGTTCTGCTATTGCTGTCA	GAAGTTTGTGAGCCAGGAAA	x	200	195
nia_m092a	KBrB069M23	GAACCAGCCCACCCTATAAT	TGCGAGAGAGCTCTTGTTCT	O	263	263
nia_m093a	KBrB069M23	CAAATCTGTGCGGATCTTTC	TCAATTCAGATTTCGCCTTC	O	272	275
nia_m094a	KBrB090J11	TGCAATGTACAACTGAACCG	ACAACTTGGGATCGTGGATA	O	261	260
nia_m095a	KBrB090J11	TGGGTAAACAAATGGAGGTG	CTCATCTTTCCCCTCCAAAC	O	277	275
nia_m096a	KBrB066A08	CAAAAAGAGCGTTACCTCCA	GATGAAGCTCTGAAGACCGA	O	254	255
nia_m097a	KBrB048F07	TTCTTTGGAGATGGTGTGGT	CAATCTTGTGGTGAGGGAAG	O	252	250
nia_m098a	KBrB048F07	GAGTGCAGTCAACAGAAGCA	TCTCCACTTCACAACAGCAA	O	262	260
nia_m099a	KBrB005N03	TTGGAGAACATGAAGAAGCA	GGGACTTTTATGACAAAACCG	O	290	285
nia_m100a	KBrB080E24	CACGTCGGGTTAAATTCTTG	TGTTTAGGGGCTCCTCATTT	O	269	267
nia_m101a	KBrB008I08	ATCATGGCAACTAGCTCGAC	AGGGTTGATTCTAACCGGAG	O	282	280
nia_m102a	KBrB008I08	GAGGCCAATTCTTCAACAGA	TGCTTCATTCCGGTATTCAT	O	255	255
nia_m103a	KBrB012O13	GCCGTTCTGACCAATAAAAA	TTCAATGATACGGTGACGTG	O	272	400, 270
nia_m104a	KBrB071M18	ATGTCGTTTGAACCGTGATT	TTACCTTGTCTTCCTTTGCG	O	276	267
nia_m105a	KBrB071M18	GACGAAGGAGCGTATGAAAA	AATGCAATCTCAACAAAGGT	O	254	250
nia_m106a	KBrS015K01	GTCTCAAGCCAACATCCATC	AACGGAACCATAAGGAGACC	O	286	275
nia_m107a	KBrS015K01	TGGTTGGTTTAGGAGGTTGA	GATCACTACTTCCCACCCCT	O	259	280, 265
nia_m108a	KBrH009I12	TAAGGATTGCCTCAGACCAC	ATCAACATCCCGTGATTCC	O	341	340
nia_m109a	KBrH009I12	AAAGGAAAAGCCAGCAAGAT	ACATAAACCCCCTGGAAAAG	O	341	320
nia_m110a	KBrB091M07	GACAGTGGTTGAAAAAGCCA	CATTCAGTGAGGTTTCACCA	O	255	250
nia_m111a	KBrB022O03	TCTCCATCTCTCTTCCATCG	GTCCTGCCTGGTTTGAATAA	O	273	285, 270, 235, 225
nia_m112a	KBrB022O03	TCACGAGACTACCCTTGGAG	GCAACAGTGCTTTTCTTGGT	O	294	320, 295
nia_m113a	KBrB022O03	CAAAAAGTTGCGGTCAATCT	CCTCCAAAGCTCAATCACTG	O	279	275
nia_m115a	KBrB055N13	CGGTGTATACCGAACGAGAA	AAACCCAATCAACCCCTTTA	O	263	262
nia_m116a	KBrH006C14	CTGAACCGAATTGGCTAAAA	TAAACAGGGGAACTGAGCTG	O	367	355
nia_m117a	KBrH006C14	AGCTCAGCTCCCCTGTTTAT	TCTAAGACCCAAATGTCACCA	O	324	330, 280
nia_m118a	KBrH006C14	TAACAGCGACCAACATTTCA	TACTGTGTTTCAGTGCCGTG	x	281	330, 295, 265, 255, 245, 000
nia_m119a	KBrB035A14	GAGTGGGATTCTCATCATGG	TACCGTCTTGGCTCTTGAGT	O	297	300, 282
nia_m120a	KBrB054G07	AAGAAAACTTATTTGATGGTACG	CTAAATCCAAACCAGAATTGA	O	272	267
nia_m121a	KBrB013N08	GGATCCTCCCATAGCTCG	CAGTCGTTGCGGGATAGA	O	297	300
nia_m122a	KBrB087B10	ACTTCTCCGGCTGGATACTC	CCGTTTAAACTTGCGTTTGT	O	261	450
nia_m123a	KBrB015N02	GGATCTAGAAACCCCTTCACA	ATCTTGTGTCGGGCAGATAA	O	298	600, 430
nia_m124a	KBrB069I05	GGCTTTCATAATTGTTTTGTAGG	GAAGATTCAGACTCGGCTCA	O	258	260
nia_m125a	KBrB069I05	CAAAAGGAGGGAGACATGAA	AGTTGCATAAACTCAGTGCG	O	279	270
nia_m126a	KBrH143H14	TCAAACCTCTTAAAACCACACA	ATCCGCAAGGGTGTTTCT	O	304	300
nia_m127a	KBrH143H14	AGGCAGAGCAGTGTGCAT	GTGCCCTGATATGTGCAA	O	279	275
nia_m128a	KBrH143H14	TCCACGCAAAACCAAAAC	TCATCCCCTCCGTTCTTT	x	338	330
nia_m129a	KBrH076J01	CTTCTCGATGGTTTTTCTCG	TCGGAGACAGCGAATGAG	O	329	330
nia_m130a	KBrH076J01	GCTTGAATGATGGCGAAG	AACGACTCTTCCAACGCA	x	255	260
nia_m131a	KBrH108D07	ACCAACCAAACCCCAAAC	TTGTTTTCAGTGCTTCGGA	O	347	350
nia_m132a	KBrH108D07	TTTTGACAAACGACTTGAAATCT	GTGAAAGTGGATAAAAACAATCT	O	350	350
nia_m133a	KBrB086J10	TTGAAATGCGACTTTTATATGAC	CCGGTTCAAAATATGACACA	O	334	335
nia_m134a	KBrB086M23	CGCAGCCTTTTGCTTCT	TTGCTCTCCTGCAGCTTG	O	347	350
nia_m135a	KBrB056F01	CGCGGGTGTTTATTTTCA	CCTTTGAACGGTTGGTCA	O	311	320, 295
nia_m136a	KBrH031P22	CGAACGAACAGAAACAAGC	AACGAGGCAAGGGCTAAA	O	275	275
nia_m137a	KBrB004O19	TTTTGCATGTGTGACCGA	TTTGGCAACCTGAGAACAA	x	343	125, 122, 120
nia_m138a	KBrB001A20	GTTTTAAATGCCGCGTTG	GGGATCAAGAGATGTGGGA	O	255	250
nia_m139a	KBrB001A20	TCGGTTTGTCGAATTCTTG	TGGGTTTTGGGACAAAGA	x	336	330
nia_m140a	KBrB067F22	TGCCTTTATAAGAGTTAGACCGA	AACTTTTCCAATGTGTGCTT	x	298	300
nia_m141a	KBrB060E11	CAGCGGCTGCAATAGAAT	TTGCATTTTGTTTCACTGGA	x	315	105
nia_m142a	KBrS004M05	CGGCCTATCACACAAACC	CCATTCCGTGCGCTATTA	O	344	340
nia_m143a	KBrS004M05	GATATGTTTCCAAACAAGTCAA	AAATTCGACCCCTTTTCG	O	316	320
nia_m144a	KBrH012D09	TTCACACAAGGTTTGTGCC	CGTAAAGGCATCAAGGAAAA	O	306	305
PC11	KBrH015B20	ACCACAATCGGCCTTTCTCT	GGCAAGACTTACCCCCTCAA	O	150	150, 140
mapped band, size-matched to PCR product from the BAC, shown in bold
