# Supplementary material for: Sequenced BAC anchored reference genetic map that reconciles the ten individual chromosomes of Brassica rapa
Source: BMC Genomics. 2009 Sep 15;10:432. doi: 10.1186/1471-2164-10-432 (PMC2761421; doi:10.1186/1471-2164-10-432)
Supplement: Additional file 2 — Details of the alignment between the Brassica rapa reference genetic map and the Arabidopsis genome sequence. [file 1471-2164-10-432-S2.xls]

## Sheet: Sheet1
Additional file 2. Details of the alignment between Brassica rapa reference genetic map and the Arabidopsis genome sequence
Linkage group	Marker ID	Position (cM)	Anchored BAC ID	Alignment by BLASTZ								Alignment of genic regions between B. rapa BACs and Arabidopsis genome
				B. rapa (BAC)			Arabidopsis genome sequence			No. of aligned subregions	Total length of aligned subresions (bp)	No. of predicted gene models from B. rapa BACs	No. of B. rapa genes aligned to the genic regions of Arabidopsis	Arabidopsis genic regions aligned to the predicted gene models of B. rapa BACs
				BAC size (bp)	start position (bp)	end position (bp)	chromosome	start position (bp)	end position (bp)
A01	nia_m110a	2.727	KBrB091M07	132700	91	132699	4	18009119	18287968	91	68771	30	19	AT4G38670 - AT4G39260
A01	nia_m138a	4.413	KBrB001A20	99407	1	99407	4	17733173	17825460	40	59548	12	9	AT4G37750 - AT4G37880
A01	nia_m113a	5.329	KBrB022O03	98906	1	98648	4	18460980	18569363	24	69059	17	13	AT4G39550 - AT4G40050
A01	nia_m098a	9.47	KBrB048F07	161856	1	161853	4	17120327	17287050	44	118564	29	21	AT4G36180 - AT4G36640
A01	cnu_m142a	29.606	KBrB036M17	151101	2	151095	4	16280880	16436571	44	99603	30	24	AT4G33970 - AT4G34370
A01	cnu_m139a	29.684	KBrS004O21	113108	1	113075	4	16032220	16159956	30	87901	23	20	AT4G33240 - AT4G33640
A01	nia_m071a	29.974	KBrB092P05	145402	1	145402	4	16436380	16577648	39	95320	30	24	AT4G34370 - AT4G34740
A01	nia_m070a	30.429	KBrB052L10	150609	3	150563	4	16112157	16295742	39	93167	26	22	AT4G33500 - AT4G33980
A01	nia_m096a	36.886	KBrB066A08	117667	1	115014	4	15709591	15794984	10	63546	15	13	AT4G32551 - AT4G32730
A01	nia_m032a	43.523	KBrH003F06	118408	2769	118408	4	12485655	12614193	24	69579	26	22	AT4G24140 - AT4G24390
A01	nia_m086a	52.699	KBrB085E04	114926	1	114926	4	12327270	12391487	19	27317	24	8	AT4G23660 - AT4G23800
A01	cnu_m207a	54.121	KBrB080J22	159387	48	159387	1	11470260	11560906	14	21781	27	9	AT1G51410 - AT1G51420
A01	cnu_m618a	54.147	KBrB080J22	159387	48	159387	1	11470260	11560906	14	21781	27	9	AT1G51410 - AT1G51420
A01	cnu_m562a	61.31	KBrB061L05	126831	1	126831	4	12904017	12986318	28	48902	26	19	AT4G25160 - AT4G25410
A01	cnu_m068a	65.293	KBrB048K11	135401	1	135399	3	8679183	8743438	12	12109	23	9	AT3G24020 - AT3G24260
A01	cnu_m579a	78.219	KBrB085G17	104009	1	102714	4	8611815	8813448	22	34802	23	9	AT4G15120 - AT4G15390
A01	cnu_m132a	78.653	KBrB036M22	9335	1	8669	4	8516861	8635573	3	5814	4	3	AT4G14870 - AT4G15120
A01	cnu_m461a	105.897	KBrB089M05	104597	1	104580	3	5296315	5398899	26	61567	19	14	AT3G15640 - AT3G15950
A01	cnu_m397a	106.579	KBrB042J11	97729	1	97727	3	7399177	7475302	20	43267	19	10	AT3G21100 - AT3G21260
A01	nia_m081a	120.369	KBrH003N18	132619	14	132619	3	3007565	3224662	40	55884	23	11	AT3G09840 - AT3G10380
A01	cnu_m474a	130.322	KBrB078A03	66350	1	53269	3	1119930	1245963	15	31617	16	9	AT3G04260 - AT3G04600
A02	cnu_m617a	7.967	KBrB053D06	117317	10	114390	5	1119743	1439959	44	71628	28	20	AT5G04120 - AT5G04820
A02	cnu_m616a	8.295	KBrB053D06	117317	10	114390	5	1119743	1439959	44	71628	28	20	AT5G04120 - AT5G04820
A02	nia_m121a	37.873	KBrB013N08	114993	4	114993	5	4784223	4931964	27	71091	26	19	AT5G14790 - AT5G15180
A02	nia_m105a	40.184	KBrB071M18	149005	39712	149005	5	5827398	5937842	21	26349	30	21	AT5G17420 - AT5G17920
A02	cnu_m046a	82.101	KBrB005J17	135708	5	135707	1	25086238	25218163	20	44527	21	11	AT1G67120 - AT1G67330
A03	nia_m079a	19.602	KBrB068H20	143250	233	143250	2	13264993	13474700	47	74759	30	21	AT2G31110 - AT2G31660
A03	cnu_m379a	19.938	KBrB026F03	100468	3	100417	2	12911576	13004923	29	37226	20	10	AT2G30270 - AT2G30490
A03	cnu_m173a	20.397	KBrB031G07	103061	3	103061	2	15183633	15329603	36	52649	24	12	AT2G36200 - AT2G36530
A03	cnu_m521a	20.547	KBrH003D18	131645	4	131392	2	13567727	14020804	40	87379	20	17	AT2G31470 - AT2G32680
A03	cnu_m384a	27.375	KBrB056I08	119638	1	119638	2	18321703	18625957	44	73179	20	16	AT2G44350 - AT2G45160
A03	cnu_m288a	28.849	KBrB032C14	104954	1	104954	2	16536180	16706916	36	51393	19	14	AT2G39660 - AT2G39990
A03	nia_m090a	30.811	KBrH012K23	128564	1	128548	4	13308723	13595009	33	54833	27	17	AT4G26300 - AT4G27090
A03	cnu_m098a	31.95	KBrB049D17	90205	1	90137	3	28393	215791	23	47201	17	13	AT3G01085 - AT3G01540
A03	nia_m101a	42.606	KBrB008I08	126175	1	126175	5	4327582	4514801	33	70222	22	20	AT5G13480 - AT5G13980
A03	nia_m120a	44.976	KBrB054G07	103146	1	103146	5	4179278	4328738	34	73278	15	12	AT5G13160 - AT5G13480
A03	cnu_m480b	49.924	KBrB052N08	129034	1	129034	3	5454868	5684917	41	45524	25	14	AT3G16080 - AT3G16570
A03	cnu_m477a	50.754	KBrH001D20	86547	1	86547	3	4473778	4700727	33	63403	13	12	AT3G13672 - AT3G14150
A03	cnu_m215a	50.897	KBrB059A03	119212	3	119183	3	7604139	7818240	42	48625	21	13	AT3G21590 - AT3G22120
A03	cnu_m327a	50.964	KBrB019B16	161032	8	161032	3	6031186	6323282	38	54095	34	21	AT3G17480 - AT3G18400
A03	cnu_m321a	51.101	KBrB042O05	112137	1	112137	3	4851455	5037687	34	58063	21	18	AT3G14470 - AT3G14960
A03	cnu_m479a	51.132	KBrB010F13	128976	10	114747	3	5371431	5536116	21	24876	26	15	AT3G15880 - AT3G16350
A03	cnu_m324a	51.353	KBrB021F10	107441	1	107434	3	5090419	5297466	40	59402	21	13	AT3G15120 - AT3G15630
A03	cnu_m100a	52.787	KBrB044L16	133781	468	133781	3	6838840	7061197	30	72800	28	20	AT3G19680 - AT3G20250
A03	nia_m116a	53.854	KBrH006C14	138468	1	138468	5	2709856	2964977	40	86036	26	20	AT5G08415 - AT5G09550
A03	cnu_m320a	57.196	KBrB026F22	117902	228	117902	3	8140043	8404417	37	41269	23	11	AT3G22960 - AT3G23410
A03	cnu_m482a	59.206	KBrB083F05	130978	65	130942	3	8196656	8622655	41	59185	23	13	AT3G23060 - AT3G23870
A03	cnu_m073a	60.072	KBrB084M06	141246	1	139949	3	8726427	8909628	31	48014	26	18	AT3G24160 - AT3G24480
A03	nia_m077a	62.277	KBrB092L14	132123	45	130273	5	956599	1146075	41	69166	26	18	AT5G03680 - AT5G04170
A03	nia_m057a	63.927	KBrB058B22	95422	1	78872	2	1581645	1740297	20	30138	21	10	AT2G04540 - AT2G04880
A03	cnu_m332a	67.155	KBrS008C11	110770	1	110770	2	1703178	2172571	27	44370	22	13	AT2G04845 - AT2G05755
A03	cnu_m371a	79.032	KBrS012D09	151715	1	151713	3	19089442	19292183	46	72973	27	20	AT3G51400 - AT3G52980
A03	cnu_m409a	82.165	KBrB089H07	140025	52	139969	4	8688298	8909662	28	41120	30	16	AT4G15215 - AT4G15610
A03	cnu_m316a	87.056	KBrS003O10	118656	1	118656	4	9100472	9293248	37	62751	32	20	AT4G16100 - AT4G16480
A03	cnu_m416a	97.863	KBrH015E17	105467	1	105467	4	14361000	14418231	23	31564	18	9	AT4G29140 - AT4G29230
A03	cnu_m522a	98.396	KBrH005A08	60305	1	60305	4	12591032	12701136	22	46835	13	12	AT4G24280 - AT4G24590
A03	nia_m092a	101.612	KBrB069M23	96979	48	96979	4	13936423	14010844	18	44854	17	10	AT4G28050 - AT4G28270
A03	cnu_m241a	109.022	KBrB070M16	126057	594	126057	4	14417966	14572072	33	44576	29	15	AT4G29240 - AT4G29750
A03	cnu_m146a	109.588	KBrH005P10	125272	1	125005	4	17692691	17778311	17	25463	21	11	AT4G37650 - AT4G37800
A03	cnu_m496a	118.619	KBrH009C15	148808	1	147344	4	15794503	15988178	34	60214	26	16	AT4G32760 - AT4G33150
A04	cnu_m570a	4	KBrB071M14	36889	25	36889	3	23328328	23385665	9	24801	9	7	AT3G63110 - AT3G63250
A04	nia_m060a	24.9	KBrH006P22	143017	622	124696	3	19992656	20075120	29	43661	30	12	AT3G53980 - AT3G54190
A04	cnu_m225a	28.2	KBrB087P03	81873	7097	81418	3	19808931	19863306	17	17249	18	8	AT3G53400 - AT3G53540
A04	cnu_m439a	29.7	KBrB063M21	133236	1873	133236	3	19477021	19592347	28	34020	27	10	AT3G52500 - AT3G52800
A04	nia_m048a	59.4	KBrB014N06	93796	1	93786	2	11747883	11864720	24	34460	20	11	AT2G27460 - AT2G27820
A04	cnu_m246a	65.6	KBrS006L21	103313	63	103313	2	11835211	11968360	25	48096	17	12	AT2G27770 - AT2G28070
A04	cnu_m252a	76	KBrB026E08	112398	478	112386	2	14188165	14298633	24	54363	22	15	AT2G32470 - AT2G33780
A04	cnu_m524a	80.5	KBrB002P20	129536	158	129536	2	16082021	16254370	41	77982	27	22	AT2G38380 - AT2G38910
A04	cnu_m256a	81.6	KBrH004D08	117067	557	116995	2	15969611	16101936	37	59661	22	12	AT2G38120 - AT2G38430
A04	cnu_m360a	84.1	KBrB089D07	135640	2	135640	2	15810770	15952733	29	58068	25	18	AT2G37690 - AT2G38090
A04	cnu_m254a	89.9	KBrB033O04	123509	14741	123509	2	15769350	15880138	31	40357	25	16	AT2G37550 - AT2G37890
A05	cnu_m471a	20	KBrB061N03	123253	14	123222	2	19400749	19507243	19	56336	22	16	AT2G47240 - AT2G47510
A05	cnu_m472a	21	KBrS004I08	99973	2	99900	2	19591745	19688436	20	55099	13	10	AT2G47850 - AT2G48120
A05	cnu_m289a	26.8	KBrB014C24	106469	35	106385	2	17849043	17954664	27	73091	18	17	AT2G42880 - AT2G43140
A05	cnu_m286a	36.4	KBrB086L12	143182	2835	142671	2	18680494	18809342	36	75439	33	19	AT2G45300 - AT2G45640
A05	cnu_m595a	44.4	KBrH014M21	152987	1	150495	2	17947961	18103750	37	71808	28	17	AT2G43160 - AT2G43750
A05	cnu_m425a	49.7	KBrB051I12	140134	6	139580	2	16450515	16565145	35	60632	29	21	AT2G39370 - AT2G39705
A05	cnu_m257a	50.5	KBrB023F24	160087	39	156978	2	16222046	16442605	45	74891	32	18	AT2G38800 - AT2G39350
A05	cnu_m293a	51.9	KBrB082L07	110156	3	110151	2	15689121	15773066	31	41408	20	14	AT2G37370 - AT2G37570
A05	cnu_m344a	52.8	KBrB050K06	111054	8471	111032	2	15011368	15145646	15	13415	14	8	AT2G35710 - AT2G36450
A05	cnu_m172a	55.1	KBrB052E10	98558	1	98553	2	14056225	14131503	21	37858	15	10	AT2G33060 -AT2G33330
A05	cnu_m398a	59.9	KBrB039P21	153673	31	153666	3	7878480	7956875	20	42215	27	11	AT3G22290 - AT3G22430
A05	cnu_m458a	60.3	KBrB092B03	139073	1	139073	3	7475294	7582055	21	59669	27	15	AT3G21270 - AT3G21480
A05	PC11	60.6	KBrH015B20	100288	4781	40008	3	12438403	12967177	7	6935	12	0
A05	cnu_m364a	61.9	KBrB046C11	95388	4	95388	3	7568284	7627762	14	19473	16	8	AT3G21480 - AT3G21670
A05	cnu_m446a	64.6	KBrB077L14	108401	184	108381	3	6614049	6683192	15	38096	16	8	AT3G19150 - AT3G19280
A05	cnu_m396a	69.1	KBrB042O03	128621	1	128557	3	5775289	5892325	38	54343	24	11	AT3G16940 - AT3G17240
A05	cnu_m592a	69.8	KBrH013M23	103162	4	103155	3	5845361	5940753	20	43142	16	8	AT3G17205 - AT3G17350
A05	cnu_m277a	73.1	KBrB069G15	134873	1	134873	3	4100056	4307090	37	68026	25	19	AT3G12900 - AT3G13300
A05	cnu_m442a	76.7	KBrB063G23	109973	7	109971	3	3860354	3980893	19	47047	19	16	AT3G12120 - AT3G12550
A05	cnu_m029a	78.3	KBrH080L24	115119	61809	82383	3	12784406	13279026	8	12324	24	3	AT3G31980 - AT3G32260
A05	nia_m051a	82.8	KBrB082I19	140766	1	140479	3	6681882	6785062	40	67823	28	18	AT3G19280 - AT3G19540
A05	cnu_m268a	85.6	KBrB087P06	145339	2	145325	3	3206586	3360374	35	76237	34	24	AT3G10340 - AT3G10730
A05	nia_m014a	95	KBrH003E08	93254	56	93254	3	2914239	3025003	22	63526	17	15	AT3G09520 - AT3G09850
A05	cnu_m362a	97.1	KBrB047A09	142540	2	142537	3	2516769	2671655	34	96844	30	20	AT3G07890 - AT3G08780
A05	cnu_m284a	98.7	KBrB072L17	62227	1	62227	3	2466504	2518438	17	37250	16	11	AT3G07730 - AT3G07890
A06	nia_m133a	40.3	KBrB086J10	132443	71	130733	1	3471021	3607505	39	68852	25	18	AT1G10522 - AT1G10830
A06	nia_m037a	47.5	KBrB076B03	101063	1	101063	1	7314873	7391008	34	47063	16	12	AT1G19030 - AT1G21100
A06	nia_m134a	50.7	KBrB086M23	131149	324	131149	1	4955928	5077022	31	65041	25	18	AT1G14480 - AT1G14740
A06	nia_m049a	56.8	KBrB043O20	139795	1	139795	1	6689628	6773794	19	43741	25	12	AT1G19350 - AT1G19570
A06	cnu_m149a	68.2	KBrB011L09	145183	2	136846	1	7246602	7333659	28	63307	21	12	AT1G20860 - AT1G20990
A06	cnu_m483a	69.2	KBrB044D19	126652	1	126652	3	18159762	18249805	22	45626	31	17	AT3G48950 - AT3G49210
A06	cnu_m050a	74.2	KBrH006P24	153065	2	153065	1	6773628	6859002	22	54333	29	17	AT1G19580 - AT1G19835
A06	nia_m078a	78.3	KBrB018K09	126204	11397	126204	1	7153401	7254592	16	48881	20	12	AT1G20640 - AT1G20860
A06	cnu_m220a	106.6	KBrH013N10	74156	3	72507	3	10941794	11133284	29	29750	14	11	AT3G28917 - AT3G29160
A06	cnu_m318a	110.5	KBrS004A14	132591	1	132589	3	10252676	10446543	32	54902	23	17	AT3G27670 - AT3G28040
A06	cnu_m400a	115	KBrB089H11	130527	1	130527	3	9752276	9939297	43	84961	27	21	AT3G26560 - AT3G26940
A06	cnu_m211a	117.2	KBrH009H15	93735	4	90451	2	867368	1027285	35	58542	16	12	AT2G02990 - AT2G03390
A06	nia_m041a	120	KBrB051H12	151200	228	150895	2	170830	284148	40	55207	25	14	AT2G01390 - AT2G01620
A07	cnu_m062a	0	KBrB022C05	118713	1	118703	2	8467326	8514151	18	32621	24	13	AT2G19530 - AT2G19670
A07	cnu_m608a	19	KBrS003D10	106992	10	96998	1	10779365	10915159	23	29948	18	7	AT1G30470 - AT1G30710
A07	nia_m045a	34.3	KBrB080N15	145633	2	145633	1	8846274	8998125	31	40523	26	15	AT1G25260 - AT1G25580
A07	nia_m082a	45.1	KBrH001C24	137364	1	137364	3	5027758	5134001	27	69064	29	21	AT3G14270 - AT3G15220
A07	nia_m063a	45.3	KBrB084H08	151824	1	150161	3	20702639	20958686	41	55641	24	17	AT3G55800 - AT3G56520
A07	nia_m087a	46	KBrB088E10	102939	30	102939	3	21047156	21162254	25	36352	19	14	AT3G56700 - AT3G57140
A07	cnu_m030a	47.4	KBrH102A07	157598	1	157598	3	20145282	20408897	31	54950	29	15	AT3G54380 - AT3G55010
A07	cnu_m295a	51.3	KBrB025O08	133319	80	133317	3	22485061	22784532	38	66793	26	17	AT3G60830 - AT3G61530
A07	nia_m064a	52.8	KBrS009G24	116407	86	116389	3	21746996	21944467	28	97592	25	21	AT3G58780 - AT3G59350
A07	cnu_m273a	54.8	KBrB070L01	121656	1	121343	3	21453543	21603385	30	57085	25	14	AT3G57910 - AT3G58440
A07	cnu_m354a	59.5	KBrB026G01	122209	1	121929	1	28377739	28655269	42	58343	21	13	AT1G75580 - AT1G76370
A07	nia_m036a	67.2	KBrH014G16	123417	1	123415	1	27579555	27789405	45	74522	16	12	AT1G73370 - AT1G73860
A07	nia_m030a	67.3	KBrH008A19	128800	2	121792	1	27139257	27348227	39	65752	25	20	AT1G72130 - AT1G72620
A07	cnu_m044a	68.7	KBrB034A02	103660	1	103529	1	25717570	25860182	36	59967	17	10	AT1G68530 - AT1G68750
A07	cnu_m179a	71.8	KBrB028I01	133068	5979	132982	1	25957766	26081237	36	75730	26	19	AT1G69040 - AT1G69360
A07	cnu_m038a	72.3	KBrB084K02	138988	411	138902	1	25514576	25688010	47	74811	29	22	AT1G68060 - AT1G68470
A07	cnu_m553a	74.4	KBrB043L15	124870	1	124870	1	26132614	26220303	34	52509	26	12	AT1G69520 - AT1G69680
A07	nia_m136a	78.7	KBrH031P22	130503	740	130498	1	27325268	27476944	28	94370	25	20	AT1G72560 - AT1G73020
A07	cnu_m516a	80.1	KBrB056L15	117834	4	117834	1	27776420	27907078	33	76670	27	21	AT1G73860 - AT1G74190
A07	cnu_m037a	84.2	KBrB073F16	82784	622	82729	1	25921973	26029740	23	44203	19	12	AT1G68930 - AT1G69220
A07	cnu_m182a	88	KBrB084P16	127479	1	126946	1	28197093	28330740	46	88387	28	21	AT1G75130 - AT1G75450
A07	cnu_m310a	88.2	KBrH012I05	104698	1	104698	1	28306450	28409159	40	68223	14	10	AT1G75430 - AT1G75640
A07	cnu_m052a	91.7	KBrB021P15	120204	2	119638	1	29015780	29181081	28	83495	24	20	AT1G77220 - AT1G77620
A07	cnu_m308a	93.3	KBrB034L08	130770	160	130770	1	29841361	30000686	28	105315	25	21	AT1G79320 - AT1G79710
A08	cnu_m090a	0	KBrB053L06	112692	1	112691	1	10834252	11060328	16	21181	22	9	AT1G30800 - AT1G30970
A08	cnu_m300a	4.021	KBrB012O24	115489	54	115104	1	10989148	11088550	9	18777	26	6	AT1G30870 - AT1G31070
A08	nia_m084a	4.883	KBrB006A15	134613	1	134613	4	11917303	12087358	27	33702	24	12	AT4G22670 - AT4G23190
A08	cnu_m490a	5.487	KBrS008P19	117456	68	117401	4	9928795	10063420	19	31083	18	9	AT4G17870 - AT4G18170
A08	nia_m095a	27.127	KBrB090J11	101871	196	101828	4	14672813	14834635	36	46185	17	12	AT4G29090 - AT4G30270
A08	nia_m052a	40.355	KBrH005C21	159860	438	159832	4	17099145	17366065	42	71609	29	24	AT4G36140 - AT4G36810
A08	nia_m061a	42.626	KBrH004J18	159732	1	158721	4	18225571	18405952	35	60700	30	19	AT4G39140 - AT4G39610
A08	cnu_m338a	45.719	KBrH012O06	107351	1	107351	1	10268902	10415185	40	59859	20	14	AT1G29350 - AT1G29750
A08	cnu_m537a	50.155	KBrB016E20	143052	1	143052	1	10035137	10278631	47	76254	30	26	AT1G28540 - AT1G30170
A08	cnu_m459a	54.602	KBrB046G20	137227	410	136931	1	10368122	10553458	49	82759	22	17	AT1G29660 - AT1G30080
A08	nia_m050a	68.95	KBrB017B11	119920	1	119919	1	4419876	4754597	44	88401	30	21	AT1G12990 - AT1G13900
A09	cnu_m530a	5.539	KBrB009P13	82342	168	61579	4	926733	1119480	12	19872	8	6	AT4G01930 - AT4G02195
A09	cnu_m034a	7.7	KBrH097M21	131063	8958	89902	5	15928286	15988752	9	6407	27	15	AT5G39760 - AT5G39880
A09	nia_m018a	9.1	KBrH067N03	153213	16466	149836	5	19382257	19752992	50	73809	32	22	AT5G47225 - AT5G48657
A09	nia_m010a	15.8	KBrH133J19	132643	1	129551	5	8949227	9287431	42	65169	28	18	AT5G25770 - AT5G26742
A09	cnu_m280a	29.4	KBrB073D09	122918	30	122917	3	20937928	21062349	36	62871	25	21	AT3G56440 - AT3G56860
A09	cnu_m615a	30.6	KBrH014M07	93925	3	88726	2	8751485	8934889	20	50409	13	8	AT2G20290 - AT2G20440
A09	cnu_m157a	31.2	KBrH014M07	93925	3	88726	2	8751485	8934889	20	50409	13	8	AT2G20290 - AT2G20440
A09	nia_m046a	33.7	KBrB089L03	141718	1	140233	1	8995172	9154076	26	48150	27	13	AT1G25570 - AT1G26460
A09	nia_m027a	35.2	KBrH077A05	113253	70886	104866	4	9676325	9721657	4	9893	22	3	AT4G17270 - AT4G17410
A09	nia_m022a	36.1	KBrH099I08	136935	53027	136158	5	16889402	16993984	13	31111	21	10	AT5G42220 - AT5G42420
A09	nia_m044a	36.4	KBrB072E02	103545	8	77700	2	549438	840440	27	33935	20	10	AT2G02170 - AT2G02950
A09	nia_m126a	37.5	KBrH143H14	137664	34225	121783	1	9481216	9606191	21	51318	20	11	AT1G24260 - AT1G24270
A09	cnu_m539a	42.209	KBrB017D04	114423	1	114421	1	9984370	10055021	14	27600	27	7	AT1G28420 - AT1G28550
A09	nia_m038a	42.6	KBrS010I09	70767	1	70747	1	9493970	9593781	16	34352	11	9	AT1G27330 - AT1G27590
A09	cnu_m568a	42.7	KBrB070J23	115356	2	115355	1	11164575	11222429	18	23408	19	6	AT1G31260 - AT1G31350
A09	nia_m047a	43.1	KBrB066M16	111688	1	99418	1	9106773	9210263	17	58069	24	17	AT1G26330 - AT1G26650
A09	nia_m003a	49.6	KBrH015M19	137973	461	98060	1	8436268	8589105	26	56846	30	18	AT1G23880 - AT1G24190
A09	cnu_m402a	57.3	KBrB049N17	135746	1	135618	3	18677361	18775860	24	37109	25	13	AT3G50350 - AT3G50560
A09	cnu_m372a	57.9	KBrB023B16	121319	6497	121067	3	19493698	19817563	25	39348	28	14	AT3G53200 - AT3G53420
A09	nia_m016a	57.9	KBrH117O12	130927	13110	58189	3	20384527	20406583	3	17931	23	16	AT3G54850 - AT3G55020
A09	cnu_m581a	58.7	KBrB087M20	143554	421	143553	3	19636957	19756358	29	52632	37	20	AT3G52930 - AT3G53260
A09	cnu_m457a	59.4	KBrB088I08	97596	2	97594	3	18929415	19000745	21	42019	25	16	AT3G50910 - AT3G51120
A09	cnu_m534a	64.8	KBrB013M01	126690	12937	126506	3	21153306	21261487	25	76216	25	17	AT3G57130 - AT3G57410
A09	nia_m088a	65.1	KBrB010L05	156080	4198	156079	3	21565026	21750865	47	100748	29	27	AT3G56150 - AT3G58780
A09	cnu_m296a	65.4	KBrB081E09	137631	5	137631	3	21892282	22044769	33	74197	30	20	AT3G59070 - AT3G59640
A09	cnu_m119a	67.2	KBrB044E18	143253	148	143252	3	22732497	22842046	37	70328	21	17	AT3G61400 - AT3G61690
A09	cnu_m114a	68.1	KBrB036H01	107425	1	107425	3	22343020	22446291	29	54846	24	14	AT3G60410 - AT3G60680
A09	nia_m131a	69.2	KBrH108D07	143772	1834	143728	2	9217860	9371972	37	53337	32	22	AT2G21510 - AT2G22010
A09	cnu_m263a	69.4	KBrB025M01	108918	1	108918	2	9279847	9419420	29	47709	21	14	AT2G21710 - AT2G22125
A09	cnu_m377a	69.5	KBrB019I24	138103	31	138103	2	9155849	9282698	28	62426	26	20	AT2G21385 - AT2G21710
A09	cnu_m356a	69.7	KBrH070I10	107205	1	105459	2	9534369	9622975	23	46245	17	10	AT2G22450 - AT2G22620
A09	cnu_m574a	72.3	KBrB082F21	131291	31	131290	2	9014163	9122180	29	52571	26	19	AT2G20960 - AT2G21300
A09	cnu_m008a	77	KBrH081N08	56991	841	49595	2	9108514	9158990	8	33835	9	9	AT2G21250 - AT2G21390
A09	cnu_m148a	102.6	KBrB017P15	136479	1	136479	1	1202871	1514048	41	62036	25	18	AT1G04440 - AT1G05230
A10	nia_m034a	5.3	KBrB030F10	126400	2	125616	1	624039	753147	24	79704	19	19	AT1G02830 - AT1G03120
A10	nia_m001a	10.8	KBrH003L04	115972	775	115957	1	1147579	1229394	21	32662	22	16	AT1G04290 - AT1G04510
A10	nia_m015a	11.7	KBrH053G06	145952	3584	142504	1	1851529	1992231	23	42910	24	15	AT1G06230 - AT1G06490
A10	nia_m035a	13.8	KBrB060D14	145899	1	145899	1	1979124	2091122	25	65782	27	18	AT1G06490 - AT1G06800
A10	nia_m144a	38.9	KBrH012D09	110068	1	110068	5	7119294	7203011	21	53778	19	15	AT5G20960 - AT5G21160
A10	nia_m103a	50.5	KBrB012O13	93296	1	93296	5	4662157	4785027	25	66349	16	16	AT5G14470 - AT5G14780
A10	nia_m100a	63.7	KBrB080E24	128548	1	128548	5	3775713	3948390	30	84936	30	24	AT5G11410 - AT5G12200
A10	nia_m099a	65.2	KBrB005N03	166828	1	166828	5	1612086	1807470	39	122498	38	29	AT5G05490 - AT5G05980
A10	nia_m008a	72	KBrH080A08	110038	1	108383	5	3135016	3246605	44	69934	26	18	AT5G10020 - AT5G10320
